# Supplementary material for: Metabolomics-guided identification of bioactive phytometabolites from South African plants targeting neuroblastoma
Source: Exp Biol Med (Maywood). 2026 Mar 5;251:10867. doi: 10.3389/ebm.2026.10867 (PMC13001226; doi:10.3389/ebm.2026.10867)
Supplement: Supplementary file 2 [file Table1.xlsx]

## Sheet: analysis
No	RT [min]	Molecular Weight	m/z	HMDB_ID	Compound_name	Formula	Monoisotopic_Mass	Delta(ppm)	QC_1	QC_2	QC_3	QC_4	Lippia_javanica_001	Lippia_javanica_002	Lippia_javanica_003	Lippia_javanica_004	Lippia_javanica_005	Lippia_javanica_006	Acorus_calamus_001	Acorus_calamus_002	Acorus_calamus_003	Acorus_calamus_004	Acorus_calamus_005	Acorus_calamus_006	Sweet_annie_001	Sweet_annie_002	Sweet_annie_003	Sweet_annie_004	Sweet_annie_005	Sweet_annie_006	Artemisia_afra_001	Artemisia_afra_002	Artemisia_afra_003	Artemisia_afra_004	Artemisia_afra_005	Artemisia_afra_006
80	10.135	82.0424	83.0496	HMDB0031597	2,4-Pentadienal	C5H6O	82.0419	6	3772.78	3503.33	3370.99	3198.7	18439.4	17112.6	16460	15561.7	14378	14958.2	89.3053	76.5207	80.9235	67.8132	146.669	70.1043	50.9363	565.678	171.85	43.3987	631.713	41.854	30.3404	24.6819	25.6889	29.3045	26.0819	27.6945
96	2.75	82.0537	83.0609	CSID3289	Fomepizole	C4H6N2	82.0531	7	25.4963	24.0354	23.655	24.5891	10.4436	0.884258	1.69009	2.05069	11.1767	4.68897	0.639341	1.09691	2.29259	1.91284	0.841799	3.09591	58.8298	69.1183	65.5177	68.6278	74.4259	63.691	6.60469	4.28688	9.12433	6.77855	4.78402	3.69695
145	1.227	85.0896	86.0969	HMDB0034301	Piperidine	C5H11N	85.0891	6	73.9215	74.7246	85.8419	76.2168	16.599	16.5874	16.4229	26.2084	18.5971	16.0028	7.15722	7.96255	6.76044	7.21328	11.6875	8.51645	254.463	301.161	336.689	313.875	275.297	284.828	11.4684	11.7208	14.8931	10.8531	12.319	12.2878
186	5.787	90.0322	91.0395	HMDB0000700	Hydroxypropionic acid	C3H6O3	90.0317	5	1.056	0.841221	1.91338	2.00232	8.12866	9.56581	7.29231	6.80687	7.27568	8.77978	0.812409	0.675584	0.746219	0.61957	0.679578	0.739254	3.22839	0.824989	1.00053	0.754204	3.58063	2.94951	1.72768	1.128	1.15087	1.00187	1.02164	1.1626
220	2.893	94.0535	95.0608	HMDB0033112	Methylpyrazine	C5H6N2	94.0531	4	576.145	575.529	625.161	602.917	50.0685	13.8954	60.5647	14.5932	17.4097	20.5825	39.812	11.7723	8.7966	32.2544	6.44054	92.6418	1416.42	1899.6	1897.97	1984.01	1878.35	1670.59	33.5992	52.076	43.4505	26.3944	41.2792	9.68157
253	1.032	97.0895	98.0968	CSID67029750	1,3-Hexadien-3-amine	C6H11N	97.0891	4	270.21	286.93	314.744	241.912	2042.6	1756.09	1565.9	1833.32	1470.22	1364.88	30.7489	15.8093	7.90015	12.495	10.6236	12.1147	17.8278	21.9196	19.3337	17.0128	22.1325	21.2455	19.2719	18.6883	21.4076	19.0136	19.5403	19.1015
286	1.024	100.053	101.06	HMDB0250981	Valerolactone	C5H8O2	100.052	3	30.2954	31.2378	36.1051	36.7849	38.4848	46.5629	43.7009	44.0517	39.9678	52.2364	17.6222	32.6664	28.796	25.3558	24.7213	29.4992	44.015	40.6066	39.3359	39.2409	36.6353	38.4312	33.1175	35.6675	37.6628	34.6062	33.2263	36.4095
305	3.178	102.032	103.039	HMDB0000060	Acetoacetic acid	C4H6O3	102.032	3	7.7307	10.9989	11.695	12.9514	17.2486	19.1081	25.6635	28.9852	19.7957	23.6945	6.61366	8.88153	6.53799	9.6507	7.17969	7.27441	7.44301	9.90344	8.76507	6.89578	10.349	8.04648	2.84178	6.01945	4.5165	15.8328	4.42388	4.53876
375	0.974	105.043	106.05	HMDB0000187	Serine	C3H7NO3	105.043	3	45.7316	45.0969	50.2132	49.5855	14.4418	12.3295	14.6423	29.2945	14.2978	14.0316	84.8913	101.695	60.2014	113.268	136.317	185.799	19.7957	20.1009	22.6284	21.3617	20.4081	20.2997	48.6673	47.4246	62.0086	51.3807	45.845	55.1679
482	1.024	110.037	111.044	HMDB0033002	5-Methyl-2-furancarboxaldehyde	C6H6O2	110.037	2	338.508	341.754	373.931	378.415	77.7976	82.7518	72.0169	87.8968	93.4101	72.7413	30.6162	78.0192	187.889	103.145	196.024	83.4801	104.921	100.432	106.22	109.793	98.9671	102.096	1547.04	1844.89	1730.57	1535.9	1555.37	1681.21
508	1.242	111.032	112.04	HMDB0004230	Pyrrole-2-carboxylic acid	C5H5NO2	111.032	2	113.157	114.026	129.329	118.768	87.2411	56.3208	74.8479	55.4096	83.4138	58.7748	94.7422	127.882	179.452	245.987	249.395	177.255	130.038	165.611	138.001	149.034	143.256	147.1	89.9764	78.6668	93.989	81.794	81.8927	90.6831
509	0.974	111.043	112.051	HMDB0000630	Cytosine	C4H5N3O	111.043	1	184.905	181.082	183.26	202.483	52.3474	151.234	162.243	49.7814	157.692	186.819	64.4548	111.463	170.834	221.835	137.078	196.533	101.856	327.323	397.479	386.752	354.09	335.778	376.071	387.1	363.185	399.497	328.554	357.804
539	6.178	112.053	113.06	HMDB0301801	Parasorbic acid	C6H8O2	112.052	2	148.041	217.318	89.7689	218.03	30.1815	35.2273	39.4399	39.8472	42.6787	45.0791	344.516	297.244	339.881	284.435	168.391	154.599	44.5907	121.55	82.0048	56.6787	124.803	120.24	63.3017	65.4303	52.8082	68.5627	58.8777	59.9997
641	2.487	117.058	118.065	HMDB0000738	Indole	C8H7N	117.058	2	180.163	185.845	186.236	208.834	278.1	182.852	196.243	204.439	247.908	230.305	106.658	117.413	92.4402	99.8674	133.011	107.461	240.966	249.201	275.003	250.847	283.172	269.911	227.161	261.55	202.09	230.916	242.076	175.731
662	2.502	118.042	119.049	CSID66739022	1(2H)-Pentalenone	C8H6O	118.042	2	776.425	752.67	780.158	789.921	5338.33	3398.12	2615.45	2985.81	4217.43	2499.46	124.282	127.667	103.037	159.212	162.887	147.829	128.339	129.039	121.509	128.948	125.46	126.547	146.434	160.597	154.858	159.937	153.56	172.866
673	2.503	/	157.028	HMDB0032469	Phthalide	C8H6O2	134.037	14	22.2646	18.6204	14.3691	25.2118	220.497	137.365	91.4273	118.251	138.27	101.134	0.617616	0.382769	0.347576	0.400592	0.428638	0.398829	1.43328	1.38903	1.51273	1.53119	1.63747	1.44013	1.29749	1.18703	1.06917	1.36291	1.24733	1.00862
763	3.709	121.089	122.097	HMDB0060677	2,6-Dimethylaniline	C8H11N	121.089	1	36.6708	251.649	295.624	55.8063	38.4574	38.4765	38.6429	34.676	44.2659	50.3807	19.7116	44.7282	26.2199	30.2345	23.7655	29.8562	28.0393	35.3238	39.4814	32.4479	25.0484	28.6065	23.2573	26.3457	28.9537	26.2355	27.4291	31.4345
856	6.097	125.06	126.068	HMDB0002894	5-Methylcytosine	C5H7N3O	125.059	11	65.9068	60.0555	63.6223	58.3654	0.557437	0.531316	0.546941	0.5829	0.544085	0.567566	237.349	171.125	179.486	212.736	182.872	209.473	0.644981	0.772905	0.708911	0.73022	0.766128	0.803893	1.72469	1.70357	1.70121	1.74571	1.80872	1.63335
881	3.795	126.068	127.075	HMDB0033629	xi-4-Hydroxy-4-methyl-2-cyclohexen-1-one	C7H10O2	126.068	0	45.4281	40.5573	43.4791	37.1811	163.875	130.159	134.362	130.798	111.855	152.987	0.549335	0.363927	0.325413	0.403074	0.587492	0.46166	71.8625	61.872	39.1349	77.0544	56.1356	61.1187	53.9559	47.1838	61.413	49.2774	67.0053	54.8482
906	3.78	/	128.071	HMDB0000549	gamma-Butyrolactone	C4H6O2	86.0368	0	791.791	673.188	691.244	701.601	2533.41	2180.85	2164.45	2015.68	1636.38	2227.48	15.3579	10.5227	10.546	12.8147	14.8898	11.2242	1021.19	878.905	964.726	1220.26	1162.9	907.281	932.639	1774.05	1020.4	736.409	957.426	871.07
958	0.853	129.025	130.032	HMDB0251849	Epigoitrin	C5H7NOS	129.025	1	21.2727	14.6119	15.5281	14.437	16.159	16.4308	17.8035	21.577	20.1756	24.5346	4.69822	6.73786	6.2906	10.6943	9.33833	4.69539	22.8267	21.9962	20.0345	24.5846	21.7804	23.6859	20.3176	22.6972	19.1461	24.2553	16.7488	20.6956
962	0.987	129.043	130.05	HMDB0000267	Pyroglutamic acid	C5H7NO3	129.043	1	293.037	289.925	395.262	283.936	221.261	157.614	163.004	163.075	198.63	164.71	528.101	319.034	135.669	437.413	866.826	949.849	422.021	79.8416	457.125	484.013	85.0062	83.2385	276.994	224.34	389.242	371.797	233.956	298.454
1022	3.251	131.037	132.044	HMDB0253466	Indol-2-one	C8H5NO	131.037	0	312.635	305.733	301.005	299.61	568.436	693.126	650.77	621.41	645.454	628.072	16.2205	10.8203	10.2002	11.0739	4.8796	12.2353	546.1	540.324	510.53	538.838	531.079	505.401	66.1675	61.8837	63.9269	50.6825	59.0177	51.7372
1028	0.97	131.058	132.065	HMDB0245903	3-Hydroxyproline	C5H9NO3	131.058	1	34.732	30.9822	35.0725	39.3021	23.4345	24.6651	24.6482	26.396	22.8815	26.4597	49.4716	64.3912	98.6211	84.6282	92.6501	103.196	29.9919	24.4915	28.7589	34.8194	30.9524	27.9046	21.2521	29.1994	29.3209	29.109	22.8783	24.348
1029	0.855	/	154.05	HMDB0001149	5-Aminolevulinic acid	C5H9NO3	131.058	15	36.7295	41.1074	38.0666	43.7207	24.3671	26.6925	23.1418	31.7246	22.8124	23.6429	75.7736	104.279	110.039	73.7742	174.184	93.8692	45.4223	45.6041	48.5385	45.8573	39.8197	30.3019	21.503	27.18	21.0215	29.6556	47.8342	27.3819
1063	5.407	132.042	133.05	HMDB0033958	2-Deoxy-ribono-1,4-lactone	C5H8O4	132.042	0	28.2021	24.6781	21.3675	38.8045	86.5185	137.191	150.815	133.226	150.833	149.147	5.14618	6.23304	3.57768	7.13192	6.28046	4.73461	9.13104	9.59735	14.6628	18.3137	9.3939	17.3761	4.12384	13.4634	39.1897	6.0359	9.41489	18.6035
1111	4.301	133.053	134.06	HMDB0059805	5-Hydroxyindole	C8H7NO	133.053	1	31.4902	29.2035	39.8563	35.0167	93.8912	133.477	128.987	105.639	133.945	127.39	15.8225	22.4912	20.2966	88.2586	83.1081	21.8991	61.6892	79.2397	24.9396	22.892	51.001	52.9287	37.9828	18.3093	18.8752	16.4453	18.9454	17.2842
1112	4.479	133.053	134.06	HMDB0061918	1,3-Dihydro-(2H)-indol-2-one	C8H7NO	133.053	0	43.4102	41.7969	40.2061	36.3272	29.7658	26.8405	26.9968	27.3627	40.6635	171.896	28.4446	58.1009	92.4379	88.2586	83.1081	74.5899	61.6892	79.2397	60.9739	61.7104	51.001	52.9287	22.0855	27.4745	27.9764	25.218	26.0884	30.7228
1187	0.845	135.036	136.044	HMDB0000742	Homocysteine	C4H9NO2S	135.035	7	40.6453	39.2959	43.9451	45.8692	97.765	86.8178	97.5354	101.836	81.4922	92.3277	6.70851	20.8859	14.1088	27.7107	24.286	21.3466	26.0012	25.7115	39.3365	24.2187	26.3252	27.0933	61.678	66.5294	55.6526	65.7848	60.6403	71.691
1280	0.81	137.047	138.055	HMDB0000875	Trigonelline	C7H7NO2	137.048	2	533.312	510.215	543.169	556.722	54.8252	54.6274	54.8329	70.3664	60.361	64.7629	111.363	215.082	231.982	165.333	210.125	215.687	996.816	984.971	1023.51	1088.94	1086.49	1003.52	606.09	514.664	463.984	548.839	585.701	524.107
1283	2.644	/	138.066	CSID67028654	1,3,4-Oxadiazepine	C4H4N2O	96.0324	1	121.344	118.733	127.521	125.028	0.50516	0.53671	0.552834	0.524228	0.620163	0.554299	0.782257	0.346449	0.304746	0.330063	0.335092	0.314476	399.457	436.612	417.484	388.788	391.728	408.796	0.356429	0.377845	0.374533	0.376282	0.41962	0.421929
1336	2.804	/	139.123	HMDB0029729	5-Ethyl-2-methylpyridine	C8H11N	121.089	2	10.6871	10.6445	9.88215	9.08257	2.9737	4.45545	0.959966	1.00345	5.92585	7.33461	1.27776	2.96934	0.545322	0.544284	1.36765	1.69778	4.03171	4.36977	2.8825	1.11792	1.9429	1.80197	31.4573	37.9438	115.685	17.9908	31.8799	19.4968
1415	0.897	142.012	143.019	HMDB0037762	Methyl 2-thiofuroate	C6H6O2S	142.009	19	36.6288	33.6871	33.6346	33.5373	77.53	125.282	118.367	88.8583	110.555	108.668	1.23538	8.88909	4.87017	4.51858	1.62734	6.8967	91.5028	90.8173	72.5942	77.8686	91.9323	81.0642	2.08487	1.35247	3.77132	2.71352	13.2485	1.75238
1457	1.229	143.094	144.102	CSID133327	2-Aminocyclohexanecarboxylic acid	C7H13NO2	143.095	2	110.102	114.058	115.734	106.108	680.887	538.709	517.411	635.172	579.012	510.818	16.0685	11.0303	9.52654	14.4012	14.7138	11.9243	53.6994	48.2489	43.426	52.4247	49.7544	47.5692	22.1942	135.233	30.5093	22.3499	22.0421	22.4142
1580	2.503	146.037	147.044	HMDB0001218	Coumarin	C9H6O2	146.037	2	2218.24	2103.78	2222.75	2185.8	15096.6	10307.4	7542.94	9415.37	12244.7	7149.01	243.868	173.641	115.154	312.694	317.097	247.915	121.2	124.63	117.201	125.437	119.819	123.381	159.557	171.463	163.68	155.59	154.684	179.761
1641	1.686	147.032	148.039	HMDB0061933	1H-Indole-2,3-dione	C8H5NO2	147.032	1	45.3461	44.8525	46.2425	44.4426	112.208	137.033	125.947	119.764	122.944	129.933	22.9738	12.2366	10.777	14.5053	40.8261	36.4165	37.7389	19.1012	38.5133	41.6192	36.7151	53.3975	17.8168	25.9605	41.2845	38.9584	41.5959	35.5499
1652	0.981	147.053	148.06	HMDB0000148	Glutamic acid	C5H9NO4	147.053	2	142.282	127.732	137.69	126.553	156.494	83.9957	100.197	104.417	90.083	110.325	53.2885	77.8313	33.2136	153.413	150.273	419.324	89.4404	100.134	100.414	102.071	80.6903	87.3017	88.5279	104.318	94.184	90.2174	96.925	88.2459
1676	11.148	148.016	149.023	HMDB0256501	Phthalic anhydride	C8H4O3	148.016	1	8566.65	8595.97	8552.7	8838.19	7815.53	6956.64	7785.84	7324.84	8797.75	8045.06	5443.33	13370.2	11611.5	10404.7	9437.03	9775.85	10032.5	9777.35	10289.6	10198.4	9701.95	10497.9	11831.6	12307.7	12003.2	11987.3	13900.7	14638.8
1742	4.936	/	150.031	CSID71227	3-Amino-2-cyclohexenone	C6H9NO	111.068	6	908.794	830.373	826.257	877.39	1.32776	1.29114	2.7285	1.23019	1.22361	1.31027	18.0254	14.907	16.275	15.4855	23.0557	20.8276	174.301	174.458	137.093	144.279	157.06	154.41	2471.76	2522.74	2418.14	2949.61	2555.69	2830.27
1830	2.26	151.049	152.056	HMDB0000132	Guanine	C5H5N5O	151.049	1	37.2931	42.1467	45.4611	44.0685	25.885	13.51	12.4588	12.4493	15.8285	11.5219	1.85684	10.9492	10.9548	18.5072	39.2775	17.516	42.2977	30.3599	55.2799	51.6667	48.0452	47.5051	93.3397	89.4226	86.7651	102.681	90.716	85.7511
1861	1.891	152.033	153.041	HMDB0000292	Xanthine	C5H4N4O2	152.033	1	59.3917	56.2805	62.2388	61.4958	28.5025	29.5049	30.5973	33.6904	25.8111	31.0192	7.51763	4.26377	4.48109	12.2383	11.5225	10.4942	126.418	161.936	226.368	173.7	142.268	182.741	28.9753	26.8588	29.0305	26.0392	27.1049	25.8229
1900	3.933	/	153.138	CSID63917	Parvoline	C9H13N	135.105	2	18.9928	20.6429	18.0161	19.4557	1.70645	1.8087	1.80355	1.72269	1.65683	1.75353	0.251571	0.354715	1.50017	0.570878	0.30596	0.365223	58.5961	76.7772	54.6507	74.8036	67.3793	45.1742	1.56506	1.64937	12.0198	1.66034	2.37642	4.91221
1998	0.92	/	156.042	HMDB0245805	3-Amino-2,2-dimethylpropanoic acid	C5H11NO2	117.079	1	23.8243	25.585	20.2273	23.3073	1.47448	1.36112	1.53813	1.54463	1.34189	1.20792	0.812563	1.30728	1.32033	1.43638	1.61175	1.67453	175.29	146.588	131.069	132.466	129.358	124.013	10.5219	10.2306	11.0279	11.1196	11.4855	13.3929
2012	3.184	155.073	156.081	HMDB0033123	4-Phenylpyridine	C11H9N	155.073	1	71.5504	76.7484	87.8941	92.0803	107.72	107.661	118.572	114.319	94.9766	114.832	83.5919	49.0114	38.4508	65.8197	60.3123	73.4932	102.617	123.782	91.1761	98.9005	92.4496	118.745	21.1644	23.4245	26.7715	22.4428	22.0478	43.1358
2016	4.046	/	156.102	HMDB0031561	4-Methyl-2-pentenoic acid	C6H10O2	114.068	1	71.7961	68.8547	70.9902	77.0294	1214.62	721.585	848.72	891.715	588.866	789.617	4.9749	5.34378	6.88008	9.37937	5.5653	17.536	19.6051	18.3279	17.2709	17.251	11.2568	18.4495	14.9992	10.1959	6.71395	4.62783	3.54405	18.2226
2050	3.015	/	157.133	CSID642931	5-Isothiocyanatoindane	C6H13NO	115.1	1	9.89072	9.76788	9.78779	9.92218	0.526066	0.340471	0.295733	0.328097	0.333579	0.324449	39.1007	47.7466	33.6672	47.6016	28.906	29.4292	0.43827	0.506074	0.989633	0.392516	0.811195	0.490545	1.73106	1.82439	1.54843	1.51654	2.48262	2.17391
2066	0.99	157.074	158.081	HMDB0094701	N-Acetylproline	C7H11NO3	157.074	1	61.1772	61.6121	57.1182	58.1723	75.581	70.8364	67.2051	60.7737	78.2521	69.8787	63.7178	67.7201	131.813	155.636	94.686	96.3646	51.4303	54.2258	57.6415	53.153	50.9246	48.4676	38.3253	41.7526	46.3795	43.6482	41.0046	48.8742
2262	3.471	161.047	162.055	HMDB0240311	2,8-Quinolinediol	C9H7NO2	161.048	1	52.2965	78.5215	54.6474	50.3906	165.194	119.018	117.526	106.086	113.998	118.725	11.1123	10.0098	12.1428	15.2806	48.0038	17.5222	107.957	60.1198	60.0204	90.9303	67.5244	75.9032	88.5128	90.4679	88.1891	93.3693	72.7051	96.7742
2282	3.195	/	200.091	CSID207959	Norcamphoric acid	C7H10O4	158.058	2	59.561	59.0849	55.0012	62.4564	233.116	250.971	223.603	172.803	178.552	218.815	3.27173	0.908942	0.824657	2.86058	10.9627	7.30057	69.3116	62.8048	59.1941	57.6222	54.3879	57.9504	6.12062	9.01975	7.1554	9.44893	12.1904	7.92134
2305	4.771	162.031	163.039	HMDB0002149	3 Hydroxycoumarin	C9H6O3	162.032	2	5311.22	4971.27	4661.33	5015.56	9471.46	8695.79	10709.7	10213.8	9685.76	9923.21	169.913	296.863	594.694	339.892	249.601	300.659	10338.6	3086.85	11332.9	3319.65	3250.98	2819.09	9801.09	8427.08	9138.73	10114.2	8745.88	9960.76
2421	1.311	/	164.118	HMDB0041571	Propylpyrazine	C7H10N2	122.084	1	19.1209	20.1537	21.2412	20.1618	0.388679	0.335041	0.314109	0.361775	0.383257	0.362606	0.735989	0.265029	0.269879	0.287452	1.26471	0.641322	60.1489	82.7871	72.8628	88.472	73.7595	70.8151	0.300735	0.25723	0.285859	0.273184	0.270089	0.30965
2512	2.076	165.065	166.072	HMDB0000897	7-Methylguanine	C6H7N5O	165.065	1	42.6174	47.2137	47.4287	47.8928	110.458	99.1287	86.0133	98.2068	93.3382	93.366	0.91097	5.10322	1.87928	7.27035	19.9113	7.89967	66.4746	59.9777	25.0279	65.1583	65.9937	69.4638	53.1664	43.247	49.5021	57.0427	48.8528	51.6419
2549	1.005	166.063	167.07	HMDB0032573	Ethylparaben	C9H10O3	166.063	2	81.8192	78.1001	76.5079	98.3582	58.7591	67.8416	30.7195	50.9644	61.8422	64.292	147.042	158.793	375.761	373.671	260.346	255.601	56.6647	49.6611	27.5745	71.6496	54.1439	53.7406	40.668	30.5623	33.0638	44.4796	29.7297	32.5807
2637	5.003	/	169.013	HMDB0000208	Oxoglutaric acid	C5H6O5	146.022	13	30.1463	26.3017	43.6045	27.6564	2.52919	2.45314	1.93194	2.10068	2.38967	2.39216	2.09776	2.30097	2.0036	2.67987	2.44102	2.49589	84.6761	70.6066	87.6228	50.4741	65.4111	111.694	5.13404	6.59906	5.8137	9.61903	5.61915	7.29831
2645	2.849	168.042	169.049	HMDB0240257	Quinolacetic acid	C8H8O4	168.042	1	46.212	64.3056	55.4829	56.3301	69.6096	75.4306	75.7895	78.3746	78.6616	71.7458	85.1346	75.9457	52.6234	71.8573	45.5632	52.5947	58.6832	54.7326	50.4175	57.129	53.06	44.2294	604.738	616.889	658.11	663.72	539.9	802.006
2830	2.954	172.063	173.071	CSID11248873	4-Phenyl-3(2H)-pyridazinone	C10H8N2O	172.064	1	18.8879	18.464	20.6882	18.4602	0.502312	1.11045	3.66941	2.17392	1.81859	1.83093	3.3322	1.00201	2.00201	2.03843	2.25444	2.8305	3.86885	2.62692	1.81279	3.80517	3.10494	2.89778	77.9232	92.8124	101.33	82.5021	83.3298	73.0434
2861	0.787	/	173.14	CSID4476579	4-Guanidino-1-butanol	C5H13N3O	131.106	1	58.8006	56.325	24.2685	13.1682	1.94226	2.05083	2.03298	2.02428	2.15573	2.13363	142.773	3.33359	153.882	115.959	171.732	143.488	26.4976	39.6116	70.4659	42.4226	44.3906	28.0131	1.31163	1.43828	1.36921	1.45675	1.41076	1.56815
2908	4.626	174.031	175.039	HMDB0030577	1-Oxo-1H-2-benzopyran-3-carboxaldehyde	C10H6O3	174.032	1	250.031	255.922	241.603	251.67	1642.64	1143.47	1161.48	1631.63	1258.2	1227.39	4.85866	7.21753	4.07404	23.3922	20.4489	33.7825	3.12041	2.58046	3.18861	5.98314	4.94132	3.75223	17.8278	22.3618	41.9926	18.9826	39.5123	42.1689
2981	2.672	/	176.118	HMDB0255591	Nicotyrine	C10H10N2	158.084	1	19.9076	18.7307	31.6449	28.8224	0.618645	0.724447	1.18519	3.05992	3.56464	1.60336	2.78876	0.541536	0.542262	0.536137	1.92474	1.45837	77.6002	94.9674	69.6868	101.301	76.9638	66.7891	1.39237	2.04132	1.36014	5.68436	2.21128	0.763581
3006	1.243	176.032	177.039	HMDB0000044	Ascorbic acid	C6H8O6	176.032	1	1.77213	2.45211	1.26058	1.64996	3.76593	4.70599	4.23964	3.4544	4.46166	5.82492	0.478565	4.20901	0.870671	0.858639	0.615834	0.661491	1.53677	0.827649	0.70448	0.703265	1.33945	0.981851	1.77645	1.13549	0.636628	0.966058	1.39961	1.40782
3112	2.75	/	178.134	CSID10910	Anatabine	C10H12N2	160.1	1	35.3897	41.8067	46.5726	37.2733	0.431145	0.483726	0.442919	0.460383	0.476645	0.475758	0.236567	0.390196	0.306486	0.321859	0.378558	0.310736	110.951	132.537	125.853	119.799	133.241	111.447	0.340693	0.36924	0.380735	0.371485	0.360066	0.411134
3178	1.278	179.044	180.051	HMDB0259923	Xanthopterin	C6H5N5O2	179.044	1	1.25318	1.11121	0.785275	1.34529	3.68446	3.81531	3.73713	4.59846	3.54046	3.41167	0.413225	1.33799	0.226729	1.58205	0.466866	0.864241	0.4682	1.60665	0.502249	0.653038	0.858598	0.690902	0.476904	0.583286	0.749781	1.16414	0.496469	0.570506
3199	1.725	179.08	180.088	HMDB0011690	7-Aminomethyl-7-carbaguanine	C7H9N5O	179.081	2	25.6343	23.7922	56.9237	27.5104	176.081	179.249	130.03	160.646	140.15	169.417	0.205444	0.305341	0.281865	0.466989	2.43232	0.758117	5.50342	6.41329	7.29757	4.43542	5.75803	3.17406	6.22544	5.46133	6.47641	6.32216	10.7161	5.66708
3269	1.288	181.074	182.081	HMDB0000158	Tyrosine	C9H11NO3	181.074	1	441.367	460.503	446.557	458.89	451.194	317.266	262.209	329.368	303.149	311.773	450.468	201.354	199.854	268.058	290.472	304.095	567.755	595.704	640.114	641.972	641.827	620.273	551.404	399.618	480.271	430.847	423.815	449.121
3286	2.644	/	182.129	CSID34452308	4-(1H-Pyrazol-1-yl)-1-butanol	C7H12N2O	140.095	1	13.1756	12.9925	13.7465	14.3662	0.604266	0.48819	0.813083	1.14488	0.616698	5.2752	0.206809	0.315129	0.277196	0.300225	0.304799	0.286047	47.465	51.5701	47.0055	31.2574	44.6215	48.3054	0.323402	0.343687	0.340674	0.342265	0.381686	0.383786
3301	2.501	182.058	183.065	HMDB0000755	Hydroxyphenyllactic acid	C9H10O4	182.058	1	55.4695	60.9214	65.2012	60.3409	415.928	294.09	209.276	254.803	329.325	208.707	12.1824	13.9674	10.5004	12.3387	14.733	12.6081	19.9725	21.4877	20.795	19.6608	3.2566	18.5903	16.4391	16.8959	18.3756	14.5567	18.2051	21.7096
3337	0.988	183.056	184.064	HMDB0250194	Choline sulfate	C5H13NO4S	183.057	1	13.6676	15.1699	15.8305	16.9012	3.1782	3.96959	10.6497	3.31595	3.10327	4.61274	0.710911	77.9462	0.967587	1.33839	1.33381	1.362	8.41267	5.12101	8.30648	8.11551	8.36799	6.90684	79.3749	115.223	92.8046	101.756	112.957	83.2213
3461	4.624	/	187.086	HMDB0245493	5-Fluoromethylornithine	C6H13FN2O2	164.096	5	54.1415	49.9467	47.9552	48.9114	177.605	177.833	174.568	156.367	163.93	176.858	5.69797	2.30162	2.15321	2.20986	4.94929	4.8381	85.7651	81.2926	79.8702	90.5352	77.9311	80.1857	6.66133	8.10342	9.89284	7.16908	8.6935	11.5119
3488	8.255	186.141	187.148	CSID30992614	1,4-Octadien-1-ylbenzene	C14H18	186.141	1	714.023	572.248	507.11	490.429	147.91	158.812	137.118	155.517	340.135	274.886	1100.66	1301.84	1199.65	1364.2	1158.88	1358.89	832.975	825.018	866.32	879.53	822.776	845.052	74.2755	64.9742	63.7646	76.0445	70.4327	72.7875
3652	3.17	190.074	191.081	CSID32887546	Amino(1H-indol-2-yl)acetic acid	C10H10N2O2	190.074	1	30.3726	30.2454	29.9703	29.2036	4.38549	1.76744	3.2259	13.6293	2.50717	3.02079	2.22445	1.41073	5.99524	1.778	16.6864	3.60205	1.31581	1.46452	19.6608	2.51782	3.02594	14.9644	151.796	162.596	170.844	139.869	156.181	133.023
3708	3.196	191.094	192.102	HMDB0001896	5-Methoxytryptophol	C11H13NO2	191.095	1	49.4229	39.1446	45.2859	46.9576	48.764	24.6034	37.5822	42.1582	42.0851	39.7109	77.4355	9.46343	157.662	119.063	159.975	135.057	28.2265	27.0871	13.3949	23.8484	14.9761	25.0838	4.2545	6.04648	4.48229	16.8829	12.1578	4.61048
3710	2.32	/	192.113	CSID23948557	5-Allyl-6-methyl-4(1H)-pyrimidinone	C8H10N2O	150.079	2	6.34801	6.44435	4.94604	5.81909	2.64024	2.03825	1.42127	1.47484	2.00219	1.61089	0.52768	0.471473	0.415885	0.479577	0.502034	1.0597	13.2859	15.7639	14.5018	19.0355	17.0475	17.2115	1.27179	1.10557	1.17497	1.23276	1.12297	1.00685
3741	4.667	192.075	193.082	HMDB0030580	Shinanolone	C11H12O3	192.079	19	26.3881	37.3984	36.1226	13.1817	1.22062	0.947034	0.894979	0.937584	1.227	0.99972	47.4702	88.2209	119.24	15.0286	24.4353	20.3532	1.52681	1.58945	1.4874	1.3706	1.55105	1.60993	1.67949	1.76975	1.50609	1.43616	1.67759	1.58967
3761	4.23	192.126	193.134	HMDB0015189	Tocainide	C11H16N2O	192.126	0	1.18502	1.0556	1.00841	1.30926	0.683927	0.757251	0.742268	0.767392	0.762082	0.778976	0.363566	0.40062	0.315623	0.314177	0.309714	0.313952	2.08853	2.85561	1.93977	3.40306	1.89135	5.43222	1.10628	1.13482	0.956812	1.03734	0.907879	0.895464
3809	2.096	/	194.129	CSID34236082	6-Amino-2,4,5-trimethyl-3-pyridinol	C8H12N2O	152.095	1	26.6881	24.088	31.0005	27.4525	0.528193	0.449289	0.42331	0.461126	0.516221	0.495813	0.176678	0.293322	0.306703	0.285177	0.294845	0.285082	81.6322	90.9659	92.8663	115.706	94.8039	104.219	0.29782	0.326419	0.309261	0.318574	0.293502	0.342471
3817	2.866	/	232.119	HMDB0000325	3-Hydroxysuberic acid	C8H14O5	190.084	11	6.58062	7.56233	7.77258	4.30832	32.463	30.2557	24.8045	24.2086	24.0644	26.0601	0.44658	0.611213	0.462897	0.728246	1.64753	1.86065	8.1033	7.32166	6.7674	5.94622	6.8473	6.76469	6.49511	6.13896	6.73395	5.19178	6.02558	5.98991
3874	8.59	194.167	195.174	HMDB0038731	4,7-Megastigmadien-9-ol	C13H22O	194.167	1	18.1128	16.5232	16.2258	10.8538	0.810856	0.614055	1.34176	1.3524	1.23148	1.33274	39.2885	72.9993	66.3842	53.901	71.8758	65.2905	1.47686	1.49262	1.30615	1.49696	1.1048	1.4339	2.42684	1.98847	0.639514	0.686573	1.92987	5.51247
3907	2.769	/	196.144	HMDB0001329	2'-Hydroxynicotine	C10H14N2O	178.111	1	230.668	273.007	283.62	261.27	0.526885	0.653737	2.24496	0.609508	0.557344	0.641826	0.270612	0.439287	0.353543	0.420424	0.426184	0.377929	808.962	1010.89	933.472	894.41	1024.61	855.285	0.383555	0.415694	0.428636	0.418222	0.408756	0.462859
3919	4.405	196.052	197.059	HMDB0259922	Xanthone	C13H8O2	196.052	2	28.9708	4.8286	3.73137	3.12941	0.833645	0.995084	1.0289	1.13794	1.19399	1.01127	0.82222	2.64888	0.594813	0.712836	0.689914	0.772868	1.49689	14.9602	2.90514	11.0429	1.04223	9.86012	13.6871	98.7968	14.3139	87.8305	11.6163	13.3224
3993	3.081	198.053	199.06	HMDB0002085	Syringic acid	C9H10O5	198.053	1	104.854	105.024	99.3988	100.505	81.3089	67.3158	78.1616	73.0424	72.9963	76.3985	119.157	446.561	160.211	242.238	198.65	180.374	32.275	28.9133	33.8337	29.1525	30.7011	23.487	160.417	163.864	157.304	138.146	143.202	184.805
4200	10.71	/	203.147	CSID9151298	3,6,8-Dodecatrien-1-ol	C12H20O	180.151	12	13.0992	15.7857	11.4693	14.3126	3.10226	10.4037	3.18586	3.7798	1.48512	5.44731	18.5762	22.412	26.6567	24.5951	27.1323	23.7372	30.279	22.993	28.7857	28.415	23.0685	28.2895	1.93603	0.810604	7.86944	0.572153	0.731916	1.45941
4291	6.947	/	205.158	HMDB0031102	3,6-Dodecadien-1-ol	C12H22O	182.167	11	362.753	409.108	380.281	351.787	44.9328	53.9204	55.2389	51.6393	51.2895	43.9774	383.926	688.818	778.951	837.669	737.395	775.182	587.637	587.657	601.046	622.84	563.3	555.575	43.9745	44.635	44.2163	42.2008	36.9502	45.2447
4302	3.336	205.074	206.081	HMDB0059765	3-Indolehydracrylic acid	C11H11NO3	205.074	1	80.0878	81.0077	72.5384	71.5025	306.181	553.646	496.012	376.691	438.969	466.931	6.53634	7.38592	18.8423	9.65162	10.5543	12.2197	8.82892	14.6387	19.0229	14.2418	38.9858	11.9385	7.99914	4.30251	3.27243	5.80277	6.17168	3.50239
4371	3.343	/	208.096	CSID4512230	4,8-Dimethyl-7-hydroxycoumarin	C11H10O3	190.063	1	64.4104	66.7006	56.1089	63.5167	280.595	459.576	432.945	333.796	405.384	397.484	9.20645	7.53538	12.4631	12.8153	10.2047	4.82663	5.60557	9.9982	12.3425	10.9426	13.2599	11.0451	6.12583	6.09506	6.74396	7.50972	6.45736	6.42158
4456	4.434	209.081	210.088	HMDB0245545	2',3'-Didehydro-2',3'-dideoxycytidine	C9H11N3O3	209.08	5	153.916	148.576	7.03417	150.647	1.73025	1.77543	1.62638	1.65697	1.64382	1.64385	936.519	588.99	642.139	762.555	715.316	741.393	1.80812	2.00851	2.34208	1.47902	0.993269	1.00956	1.50291	1.593	1.57001	1.40919	1.70417	1.70455
4558	5.774	/	212.201	CSID465753	2-Methylenecyclododecanone	C13H22O	194.167	1	16.3902	16.9002	17.5388	17.0498	0.696916	0.725646	0.646984	0.603492	0.652943	0.672853	1.07881	0.782375	1.05272	0.853003	0.950653	0.860978	55.264	55.3298	61.5031	77.845	58.9386	72.0008	1.09614	1.10765	1.1301	1.10331	1.0032	1.14163
4579	1.727	212.068	213.075	HMDB0000913	Vanillactic acid	C10H12O5	212.068	1	31.2926	38.959	39.1334	39.3189	199.688	237.28	208.27	226.892	196.702	226.299	0.608534	2.18892	0.695724	0.719349	0.716421	1.23973	1.17261	0.632289	10.2179	0.602676	0.960836	1.6891	0.704451	2.6995	1.64028	1.423	1.49123	15.1759
4580	3.717	/	213.076	HMDB0061681	6-(2-Hydroxyethoxy)-6-oxohexanoic acid	C8H14O5	190.084	10	20.2948	50.9465	36.0462	9.47507	131.298	188.852	187.854	160.645	180.534	191.214	1.41355	13.0997	3.56386	11.3746	3.85659	6.92862	5.39977	2.79553	5.12556	2.67289	8.69982	22.8606	10.9655	12.9117	4.27687	11.1228	7.72702	17.6022
4582	4.976	212.083	213.091	HMDB0245547	2',3'-Dideoxyuridine	C9H12N2O4	212.08	17	164.248	153.924	144.995	162.533	15.5221	17.4731	15.3934	12.9805	16.0261	15.0548	6.30713	12.0589	2.58417	8.60592	30.0134	7.95808	17.2883	9.89947	105.597	43.9946	112.695	31.9744	565.085	664.894	677.702	645.424	528.06	536.589
4709	3.047	/	238.068	CSID168469	Succinyl proline	C9H13NO5	215.079	2	77.0688	39.8339	44.1936	41.9211	101.406	93.723	100.944	89.6104	94.7109	96.4016	0.332771	0.496047	0.40687	0.478152	0.425816	0.430571	59.8252	58.1125	49.2971	53.3554	57.4984	50.78	49.802	48.4987	53.3406	45.2176	44.3265	54.5133
4727	4.391	215.118	238.107	HMDB0062175	N-Lactoylphenylalanine	C12H15NO4	237.1	2	68.1127	65.8909	71.5746	66.0443	245.319	223.369	257.902	265.162	213.743	253.419	6.60587	12.2075	2.5062	1.35169	4.44848	2.81762	12.7903	9.36718	9.39701	17.6649	8.7056	10.1413	69.8693	50.4612	40.4903	40.2221	32.7609	36.7076
4796	3.774	/	218.154	CSID14582	1-Phenylcyclohexanol	C12H16O	176.12	1	21.4403	22.1259	21.1787	21.9339	32.5165	16.5539	21.7245	26.3121	12.862	20.4202	12.4323	11.4054	16.962	16.6888	17.559	17.1103	43.0077	44.8896	45.1299	50.6299	46.233	43.5886	1.53691	1.164	1.60612	1.33503	1.33062	1.27223
4934	4.956	221.105	222.112	HMDB0033701	Hydrocotarnine	C12H15NO3	221.105	2	27.8941	22.8318	21.5822	20.9151	115.83	102.538	109.395	112.867	100.84	115.89	0.963285	1.5035	1.56884	1.6475	6.80675	3.66098	5.18756	7.08347	4.97793	3.24159	19.5079	3.10009	5.50197	5.16522	5.92199	6.77542	5.38423	6.0027
5018	5.862	/	225.091	HMDB0000017	4-Pyridoxic acid	C8H9NO4	183.053	16	277.698	265.25	267.544	267.616	8.36426	53.0868	8.03793	7.16458	7.4772	47.1742	11.0453	7.61768	6.47198	10.5474	9.93551	9.23815	16.1984	7.59091	2.79413	94.2766	13.4485	10.4022	997.056	1057.59	1060.97	1081.72	907.104	908.405
5029	3.517	224.141	225.148	HMDB0303570	Vomifoliol	C13H20O3	224.141	2	137.208	143.415	138.949	153.517	517.587	723.237	690.182	620.879	631.865	711.872	15.9973	5.24872	4.99334	4.62883	3.15794	3.82658	155.796	156.87	156.315	161.195	141.866	137.312	20.8949	23.2763	20.4033	16.3966	20.0265	24.6454
5060	4.113	/	226.18	HMDB0033724	Undecylenic acid	C11H20O2	184.146	2	26.7695	28.9932	28.6956	28.1247	174.023	165.62	164.991	160.024	181.375	176.37	0.221908	0.299326	0.29201	0.622659	1.96553	0.809688	13.1627	11.4693	13.2862	13.5567	9.91487	14.1523	3.39028	7.03803	3.80205	2.39853	2.84615	2.95767
5098	5.839	226.099	227.106	HMDB0246094	3'-Deoxythymidine	C10H14N2O4	226.095	16	822.788	804.488	806.545	793.54	48.4631	46.0784	42.1143	40.0216	45.52	45.6039	33.2157	19.8	26.3409	105.065	25.8885	25.0281	123.026	80.9016	21.0722	20.7243	14.5944	19.8378	2734.91	3149.43	3153.35	2998.99	2537.98	2727.81
5108	3.942	226.12	227.127	HMDB0303749	7-Epi-12-hydroxyjasmonic acid	C12H18O4	226.121	2	3318.52	3190.37	2882.12	2965.18	5282.7	5250.63	5174.15	5037.27	4953.12	4839.55	1.84445	6.65242	5.89456	7.41082	5.89425	7.59516	2748.22	3270.88	3257.64	3127.31	3345.02	2965.77	5399.64	5523.14	5953.47	5830.5	5569.6	5905.1
5178	3.109	/	229.07	HMDB0034326	erythro-4-Hydroxyarginine	C6H14N4O3	190.107	3	17.6343	16.2156	15.0763	15.652	98.2271	116.992	108.87	111.474	99.4318	104.679	0.706593	2.43172	0.514009	2.20279	0.573505	1.18232	0.374861	0.782768	0.423888	0.509554	1.00083	0.475234	1.4948	2.52268	1.30758	0.760272	1.58014	1.2881
5198	5.782	228.115	229.122	HMDB0094651	Pyroglutamylvaline	C10H16N2O4	228.111	16	234.322	193.451	253.635	255.964	37.6704	44.7777	37.8829	33.5877	35.6137	39.6932	166.516	80.7019	72.1642	78.8583	89.29	89.775	86.5249	87.0815	87.0991	85.9822	81.2643	81.4573	1069.28	846.752	838.577	831.162	998.756	1042.77
5210	2.991	/	229.154	HMDB0254474	mescaline	C11H17NO3	211.121	2	32.2862	32.9758	32.4114	30.9874	36.879	27.9038	22.7526	41.2532	25.5494	32.87	0.679111	1.10716	0.272526	1.14439	1.41675	0.818358	62.9524	67.5391	66.9058	62.2687	61.7414	58.9535	21.8591	21.1805	20.2706	19.1814	16.3931	17.8074
5328	3.169	/	232.133	CSID30902651	2-Hydroxy-3-phenylcyclohexanone	C12H14O2	190.099	11	101.769	100.211	97.6371	97.33	15.2171	9.36162	16.7718	15.2809	14.2405	15.5974	0.282499	1.85157	2.70057	0.932248	3.32852	2.29671	349.095	402.16	325.9	320.834	375.534	366.224	5.51365	4.37032	3.43308	4.11163	4.34097	3.1214
5468	3.905	/	237.091	CSID40514807	2-(2-Furylmethyl)-1-indanol	C14H14O2	214.099	9	14.1329	15.0775	14.5831	14.4805	1.15875	1.95454	1.44245	1.58224	1.79042	1.73909	53.8183	80.1812	24.094	73.4445	62.375	64.4404	0.915299	0.859943	0.897113	0.884035	1.09703	0.860694	1.31124	1.64979	1.27059	1.38688	1.45881	1.02871
5479	9.416	/	237.14	HMDB0000210	Pantothenic acid	C9H17NO5	219.111	18	11.1667	10.2078	12.9807	12.2858	0.515587	0.568277	0.525405	0.501806	0.538483	0.561029	15.4938	63.1067	74.9563	68.9286	49.7681	40.9721	0.431852	0.45925	0.478288	0.426687	0.489358	0.452157	0.353097	0.34237	0.380787	0.359356	0.380338	0.389537
5543	7.277	/	239.164	HMDB0002059	12-Hydroxydodecanoic acid	C12H24O3	216.173	9	126.16	123.821	107.976	120.77	4.61822	9.73086	5.73546	4.36005	11.3299	10.8617	388.764	278.728	447.556	392.198	413.559	341.613	46.1321	15.7689	15.8972	18.8806	19.6187	53.3342	6.17988	1.20185	3.86709	1.18998	3.82795	2.21048
5623	4.038	241.11	242.117	HMDB0060750	3'-Amino-3'-deoxythimidine	C10H15N3O4	241.106	14	26.1032	27.7281	27.1781	29.067	0.875807	0.936592	0.935671	0.922228	1.54985	1.06496	0.94659	2.46528	0.44166	1.88816	1.12736	1.72013	3.50596	8.44029	2.37408	2.11007	1.64394	5.89515	122.111	126.08	135.861	155.492	153.575	121.743
5658	5.406	242.094	243.101	HMDB0000273	Thymidine	C10H14N2O5	242.09	14	948.717	909.414	887.856	991.267	59.9594	30.7755	32.5442	25.8514	22.356	31.5999	21.3545	44.2146	12.9978	18.6937	19.3418	19.7112	28.5087	33.8169	63.2716	15.6198	18.2892	36.0122	3345.29	3890.49	4227.15	3916.35	3178.79	3707.91
5732	4.839	/	245.092	HMDB0304788	Phenylalanyl-Glycine	C11H14N2O3	222.1	9	41.1775	42.5119	49.374	48.5926	326.499	251.943	326.928	273.396	274.082	230.139	1.14367	12.8879	18.1535	16.245	6.81782	14.8219	72.662	19.4761	52.2046	49.4021	18.2723	54.8373	138.205	118.864	127.926	8.20867	107.729	116.414
5735	3.5	/	245.102	HMDB0032705	Isopropyl beta-glucoside	C9H18O6	222.11	9	74.5699	72.3257	66.4466	70.2849	261.067	531.118	482.447	475.445	494.905	453.768	0.164557	0.259306	0.188031	0.440356	0.202915	0.224772	0.659092	0.662823	0.355367	0.698887	1.22931	0.504051	0.371627	0.385419	0.393494	0.368669	0.394932	0.383946
5910	4.513	/	250.18	HMDB0036881	Germacrone-13-al	C15H20O2	232.146	2	161.56	159.609	164.082	164.62	9.89065	5.66872	6.02126	7.00712	7.5285	5.1832	5.32748	6.25298	10.8233	7.87191	7.84638	8.3958	2.62371	3.54504	3.98141	3.7622	3.22772	3.79188	400.627	339.898	443.274	355.24	385.577	316.4
5960	6.936	250.156	251.164	HMDB0035798	Piperdial	C15H22O3	250.157	2	174.191	299.453	238.948	281.696	24.2232	24.8479	22.8464	23.7054	26.4923	26.5762	796.623	699.417	975.545	919.582	950.801	842.055	171.908	141.406	92.7602	99.7759	141.171	130.934	43.2895	33.3525	34.1523	35.5778	38.4079	33.0888
5970	3.206	251.101	252.109	HMDB0003254	Muramic acid	C9H17NO7	251.101	4	9.21443	7.72661	7.96052	8.51354	39.7177	60.7974	66.8243	73.6366	38.8975	74.8139	0.205089	0.213569	0.183369	0.224031	0.228611	0.233431	1.24406	0.357762	0.441702	1.30115	1.20651	0.350805	0.420599	0.429629	0.491695	0.436657	0.500166	0.522356
5974	2.641	251.115	252.123	CSID67029342	1-(Ribofuranosyl)indoline	C13H17NO4	251.116	2	28.9837	25.1048	26.8506	39.6027	125.966	190.748	179.745	165.886	200.139	185.166	5.83769	4.04844	5.77326	5.69832	6.55066	6.06375	5.65789	7.58365	4.23072	3.50942	2.51327	2.63034	4.569	4.8239	1.91679	6.42886	7.69891	0.639053
6215	9.271	/	259.166	HMDB0030916	2-Hydroxyacorenone	C15H24O2	236.178	2	79.7475	64.2976	67.3969	63.7381	0.832137	0.760267	0.81686	0.78708	0.768795	0.760539	156.762	183.839	179.322	160.529	150.657	144.169	113.377	101.346	110.03	95.9084	111.826	117.094	2.72839	3.21861	5.98918	5.22059	4.72517	4.85049
6254	3.079	/	261.06	HMDB0244292	Keto-3-deoxy-manno-octulosonic acid	C8H14O8	238.069	8	28.5423	29.5904	29.197	27.3705	41.3533	55.9934	57.1868	60.8487	52.4925	56.2309	0.168773	0.456339	0.206355	0.77035	0.926096	0.481651	27.6914	28.3391	30.4295	30.1412	27.2336	26.4351	41.475	53.6924	52.7995	37.0469	48.5254	50.2685
6296	4.664	/	262.18	HMDB0032248	11-Dodecenoic acid	C12H22O2	198.162	7	75.2878	69.8942	73.1653	71.6827	410.002	352.962	369.885	336.78	334.721	411.997	3.67129	2.27955	5.48535	8.57595	4.65344	5.14513	55.953	49.1167	46.6315	53.26	48.4205	48.9129	6.41234	4.61336	6.28241	4.21284	5.56902	4.53791
6348	10.834	/	263.2	HMDB0029765	9-Pentadecenoic acid	C15H28O2	240.209	8	88.3486	88.0049	91.8639	89.7773	2.50642	20.1108	5.36132	2.62243	6.65124	3.25525	154.064	211.415	443.763	346.018	318.64	298.757	11.947	10.3743	9.8869	11.456	10.6503	17.5826	4.13965	8.56965	9.6842	7.50373	4.1925	9.24207
6375	5.609	/	264.195	HMDB0302980	Risbitin	C14H22O2	222.162	2	23.9055	24.5876	29.9372	23.9851	1.86361	2.51039	2.42385	1.41645	1.01412	0.592162	63.694	83.9194	46.9769	105.424	107.762	190.647	2.44222	3.57213	3.44375	2.79806	4.01665	3.12054	1.26008	0.963834	0.857863	1.01129	1.53304	1.20199
6386	4.972	264.089	265.097	HMDB0030327	Perlolyrine	C16H12N2O2	264.09	2	11.9538	14.2667	11.9028	12.7306	0.767125	0.721123	0.748131	0.893673	1.4664	0.672939	49.666	17.7333	25.2056	58.9859	106.671	77.8842	7.97051	7.07504	9.60748	8.33777	7.34972	8.24463	3.7025	2.99122	2.63523	4.36011	3.82403	3.30818
6444	7.694	/	266.174	HMDB0302701	Artemorin	C15H20O3	248.141	2	19.0217	15.2666	14.3519	15.3877	0.998113	1.23401	0.778012	0.870834	1.07011	0.985264	1.23506	1.20162	3.0999	3.14355	5.61318	1.88667	64.5481	67.6723	79.4376	79.1225	71.1868	71.0941	1.0325	0.961666	0.660416	0.772185	1.08748	1.01506
6565	1.312	/	270.094	HMDB0033699	Linamarin	C10H17NO6	247.106	2	15.6639	14.6859	11.3303	12.1163	0.96044	0.430571	0.395945	0.456029	0.483108	0.49503	26.7959	32.6062	79.5683	50.78	36.4251	26.7269	2.10685	2.01027	2.3527	2.45665	2.72265	3.00496	0.885806	0.333487	1.10063	0.509315	0.358415	1.33058
6598	5.177	270.052	271.06	HMDB0002124	Apigenin	C15H10O5	270.053	2	113.47	88.2618	91.3021	56.7427	375.907	382.013	346.698	639.915	428.7	367.95	15.6901	5.92678	8.41195	5.20125	4.38114	4.57046	4.16483	3.10048	4.90605	14.2997	7.95525	3.07088	9.13755	3.5307	3.69163	7.37477	8.35425	7.29981
6694	7.673	/	273.146	HMDB0030917	1-Hydroxyacorenone	C15H22O3	250.157	0	25.727	19.8796	18.9505	18.8355	1.01698	0.967352	0.943023	1.50651	1.02662	0.959553	124.091	161.274	146.788	164.408	141.838	147.543	4.67957	4.73853	4.82939	5.37482	5.41037	8.94497	0.684084	0.616683	0.61598	0.567192	0.521004	0.712861
6720	2.821	273.095	274.103	CSID32720391	5-(Hydroxymethyl)cytidine	C10H15N3O6	273.096	2	18.3465	19.3869	20.2741	21.7218	35.6079	51.1168	44.2838	40.1301	39.3998	45.7521	0.202615	0.302747	1.40571	3.05027	0.291938	4.02308	39.2503	40.0508	37.6013	39.9184	38.6824	37.9624	9.00909	13.0521	10.4956	5.63084	10.6725	9.49967
6764	6.425	/	275.125	HMDB0036047	3alpha-Hydroxyoreadone	C14H20O4	252.136	2	16.6131	15.3937	18.1813	20.1643	0.610614	0.650587	0.569523	0.553095	0.611717	0.581587	1.16076	3.56921	1.11438	1.22416	5.93605	1.2822	57.2496	45.3104	48.9007	45.2548	45.3588	51.9269	1.52128	1.39052	1.44262	1.26806	1.36352	1.23006
6837	6.718	/	277.14	HMDB0245544	2',3'-Dideoxyadenosine	C10H13N5O2	235.107	1	45.3958	33.8683	47.3885	38.43	1.01893	0.832918	0.822223	0.888552	0.766662	0.854564	70.478	121.705	121.222	99.6817	105.335	75.9244	63.4823	58.1513	63.5827	64.2242	63.3478	62.7664	2.23997	1.40549	5.46096	1.95836	2.4793	5.03315
6851	3.04	/	277.191	HMDB0028801	Glutaminylleucine	C11H21N3O4	259.153	13	5.38722	5.88238	5.12758	5.17402	25.7554	42.8909	41.3477	36.354	37.6478	44.6532	0.141807	0.183711	0.167039	0.180507	0.177879	0.181863	0.228136	0.229048	0.240754	0.226977	0.228163	0.217783	0.259106	0.28641	0.297099	0.269618	0.253715	0.32879
6902	3.196	/	279.145	HMDB0028852	Glycyl-Tryptophan	C13H15N3O3	261.111	1	14.04	13.673	14.3303	13.9854	0.483236	0.496046	0.552509	0.481944	0.508044	0.519505	35.935	0.829088	74.5486	41.861	77.8343	63.1917	0.491465	0.912624	1.73855	0.660079	1.51493	1.13452	0.441555	0.451035	0.516193	0.458413	0.515735	0.489702
7049	2.036	/	283.14	HMDB0002224	5-Methyldeoxycytidine	C10H15N3O4	241.106	2	66.6959	62.4454	66.0409	59.7048	0.669666	0.55347	0.502654	0.550498	0.606493	0.573447	158.129	3.50814	273.579	221.136	268.853	268.434	7.02082	6.97784	9.45213	8.38199	8.99469	8.25857	0.363625	0.402109	0.387305	0.386117	0.380538	0.423111
7159	6.094	/	286.201	CSID67171193	3-Hydroxy-2-oxobutyl nonanoate	C13H24O4	244.167	3	298.126	268.955	256.803	272.281	0.624274	0.465684	0.47938	0.510897	0.476876	0.497457	1.35224	1.16375	10.89	1.32663	1.33107	1.70397	922.987	904.997	774.083	697.779	834.202	647.927	2.13454	1.49313	1.49107	10.4902	1.5853	1.43159
7173	4.724	286.047	287.054	HMDB0005801	Kaempferol	C15H10O6	286.048	3	888.598	831.509	843.002	873.854	2104.83	1837.7	2202.2	2008.01	2229.14	2422.81	26.8854	26.0754	20.1887	13.8265	4.67937	5.74634	431.455	396.341	416.338	407.314	459.221	446.366	932.805	992.948	1014.61	863.165	884.431	1075.51
7272	4.619	/	289.164	HMDB0001988	4-Hydroxycyclohexylcarboxylic acid	C7H12O3	144.079	3	49.4788	44.4884	53.8947	40.0032	311.094	357.082	282.128	284.852	242.045	324.674	4.5633	2.22212	3.51006	5.96664	6.00175	5.61249	4.35329	1.70122	1.35664	1.26882	1.33088	1.10753	1.04216	1.0374	2.08016	1.50068	1.02344	1.09832
7510	5.075	/	296.128	HMDB0256794	Prodolic acid	C16H19NO3	273.136	6	17.9852	16.4156	14.5681	21.7853	1.12305	0.923411	1.22156	1.12523	1.40556	1.13003	47.6436	174.186	45.9885	78.2476	132.437	57.1922	1.29742	1.55937	1.40723	1.5009	1.54895	1.59608	1.26177	1.49161	1.30271	1.18815	1.26918	1.44258
7630	9.676	/	299.2	HMDB0006547	Stearidonic acid	C18H28O2	276.209	6	39.1688	40.3768	40.4955	30.4088	174.917	157.75	179.676	170.169	147.515	169.94	5.93596	5.85385	6.82179	13.2	6.00075	4.06444	24.985	27.4115	60.3033	52.6699	25.5391	27.1033	12.5083	6.09915	8.88425	5.11764	5.77564	8.09623
7770	4.254	302.042	303.049	HMDB0303704	Pollenin A	C15H10O7	302.043	2	547.529	524.714	627.255	580.411	1667.35	1606.58	1734.49	1606.8	1533.01	1474.31	7.49485	5.34378	4.76359	2.44799	0.842912	1.16261	366.352	425.202	373.407	314.787	355.719	384.72	207.478	196.24	182.556	139.033	366.23	148.028
7975	3.174	/	309.117	HMDB0252093	3'-C-Ethynylcytidine	C11H13N3O5	267.086	6	18.0693	21.0649	19.2963	18.6403	105.329	167.56	151.02	140.891	135.544	141.529	0.21705	0.252846	0.194835	0.281816	0.753582	0.252496	0.375681	0.378627	0.360459	0.37672	0.373469	0.371264	0.523762	0.433679	0.485825	0.478615	0.419759	0.448783
8295	3.633	/	318.133	HMDB0035814	Lactucin	C15H16O5	276.1	2	22.8922	20.9754	19.8632	17.7473	2.64469	1.14484	1.50626	1.98334	2.5341	2.08341	1.77987	2.58748	1.53533	5.56762	9.47943	2.402	3.89363	1.16355	1.25053	1.06254	1.2359	4.02516	70.1047	65.8324	126.745	134.35	71.5044	57.3902
8330	1.99	/	319.099	CSID10291642	2'-Deoxy-5-formylcytidine	C10H13N3O5	255.086	8	34.5976	36.5364	33.302	35.1552	49.9883	57.7851	69.9949	59.5986	57.8534	66.9103	0.42855	4.55549	0.537322	0.736677	0.516547	0.526285	28.7714	30.7794	27.7394	25.4622	27.9103	28.0292	77.1562	98.1084	99.4503	72.8399	89.792	89.5262
8520	6.257	322.141	323.148	HMDB0033105	N2-Galacturonyl-lysine	C12H22N2O8	322.138	10	211.599	214.729	205.792	192.784	4.13104	5.63195	5.87902	24.4335	11.8822	5.34739	10.1118	2.80003	1.28169	1.53844	1.27012	1.55999	4.48647	7.98925	7.90768	5.93167	7.1389	7.35185	629.915	602.913	697.94	620.467	524.86	525.873
8620	1.031	/	325.139	HMDB0003950	7-Methylinosine	C11H15N4O5	283.104	2	6.82334	7.99745	10.6086	10.1052	0.678368	0.661815	1.85106	0.63521	0.637128	0.624966	0.264593	0.402351	0.349441	0.449739	0.48468	0.409637	0.475683	0.486814	0.459247	0.491806	0.447545	0.4383	49.8299	64.7418	48.3323	48.5453	43.6505	56.1899
8775	4.767	/	330.263	HMDB0010221	9,10-DiHODE	C18H32O4	312.23	2	12.3841	12.6923	13.9056	11.8268	1.75508	1.49799	1.68507	1.50394	1.5571	1.7977	61.9065	46.1246	92.3224	34.7667	39.1737	32.7668	1.73902	1.87202	1.53545	1.82575	1.72295	1.82153	1.63539	1.64867	1.76227	1.85793	1.59386	2.00712
8786	6.708	330.073	331.08	HMDB0030475	Aflatoxin G2	C17H14O7	330.074	2	484.71	490.349	467.511	524.976	988.467	506.842	438.957	449.005	619.58	469.627	4.81359	3.24506	3.57412	3.65653	2.935	3.90118	8.36367	10.3584	8.51384	9.85317	7.77613	9.34418	1477.88	2092.2	1961.54	1608.97	1769.44	1786.77
8863	4.25	332.052	333.06	HMDB0006555	dIMP	C10H13N4O7P	332.052	1	67.0094	65.3976	79.6545	77.1738	137.117	118.659	127.195	132.984	125.217	118.735	0.485194	0.561996	0.422811	0.470965	0.480046	0.473229	99.0948	80.8909	95.0549	77.7333	93.2545	87.7128	41.91	43.7585	40.0814	28.9638	42.418	61.97
9071	2.983	/	339.068	HMDB0303826	Protocatechuic acid 4-glucoside	C13H16O9	316.079	2	9.02065	6.85877	8.1794	8.5961	0.46022	0.434608	0.453522	0.467342	0.410721	0.46053	0.272684	0.483776	0.43351	0.380061	0.362781	0.382453	0.523958	1.52479	0.289841	0.902129	1.98493	0.463904	49.8267	41.7484	50.226	52.2147	39.7788	64.6625
9084	4.679	/	339.141	HMDB0005862	2-Methylguanosine	C11H15N5O5	297.107	1	3.67269	2.13386	4.82733	3.79729	0.873234	0.823246	0.777995	0.815031	0.749569	0.869046	38.1924	27.0139	34.5838	43.8953	63.9221	53.7078	1.45209	1.38169	1.11265	1.19145	1.34831	1.15721	8.85732	8.0597	4.58638	6.54934	5.41981	6.45641
9091	2.35	/	339.166	HMDB0004207	Glutamyllysine	C11H21N3O5	275.148	5	9.53465	9.8819	10.2504	11.1858	1.86536	1.44004	1.20088	1.24492	1.42375	1.13811	0.372811	0.355693	0.294896	0.338826	0.354692	0.327362	34.1698	46.2091	46.2857	40.31	38.3626	33.4455	0.898535	0.781093	0.830129	0.926829	0.793386	0.711351
9094	10.138	/	339.192	HMDB0005832	6b-Hydroxymethandienone	C20H28O3	316.204	3	359.327	321.904	350.751	322.063	2310.87	1753.59	2016.1	1795.85	1800.62	2030.53	1.08641	1.28391	1.27754	1.02851	1.09261	1.10013	0.603761	0.610419	0.605533	0.637503	0.588304	0.565048	0.413816	0.353005	0.394626	0.355988	0.389014	0.460152
9225	5.172	342.094	343.102	HMDB0302440	1-O-Caffeoyl-beta-glucose	C15H18O9	342.095	2	18.7913	15.7901	23.0688	19.8309	81.8783	98.5652	98.0721	104.255	84.6533	86.3078	0.401559	0.416156	0.380008	0.429369	0.434212	0.398787	1.01315	1.07796	0.925639	0.978234	0.947979	0.932031	1.48578	1.65965	1.7353	1.53643	3.31565	1.44271
9274	6.526	/	344.185	HMDB0000530	6-Ketoestriol	C18H22O4	302.152	3	21.2544	21.7189	20.5971	22.1057	2.18245	0.714352	1.46751	1.33992	0.875153	2.08477	0.661421	0.577111	0.540313	0.904422	1.29564	2.40408	2.56185	2.83567	2.00896	3.94819	2.46969	3.89309	78.1134	114.709	90.3932	76.4967	73.6567	81.1443
9395	5.313	/	348.216	HMDB0014750	Bisoprolol	C18H31NO4	325.225	5	14.6501	10.9335	12.2479	13.2873	117.191	74.4466	88.7069	74.3085	78.1233	85.201	2.70193	1.99444	1.48372	1.01786	4.52353	3.27552	6.80509	7.97566	7.50943	33.252	6.8695	5.8164	0.874025	0.794666	1.6641	0.704212	0.728881	0.876277
9537	5.161	/	352.211	HMDB0252764	Glucitol-lysine	C12H26N2O7	310.174	9	26.3649	26.6771	22.4246	26.1907	2.9575	1.62739	2.21302	1.6722	1.76696	1.49067	3.06623	4.60723	7.07025	11.1283	8.55944	8.87407	90.2482	83.461	87.8074	80.6425	90.1409	89.4932	2.11651	0.941554	3.48038	5.33737	1.92236	2.16916
9595	8.725	352.261	353.268	HMDB0011570	MG(18:3/0:0/0:0)	C21H36O4	352.261	2	66.5963	71.066	58.6493	58.5407	261.07	269.338	286.098	291.888	252.461	303.094	1.16039	11.3776	1.40301	3.70351	4.22201	4.65091	44.6457	53.274	52.8387	45.7213	52.6538	49.8406	19.562	23.1553	23.9484	18.2839	24.3672	22.4053
9664	4.893	/	356.148	HMDB0041697	6'-Hydroxyenterolactone	C18H18O5	314.115	3	20.7002	21.2022	25.8185	27.7018	89.1619	222.843	212.6	119.678	131.166	134.297	1.15686	1.77941	1.67611	1.64846	1.71808	1.40381	1.26644	1.08595	1.07429	1.03636	1.09754	1.14006	2.6275	4.06214	2.32326	3.57803	2.76374	4.13442
9667	1.84	/	356.181	HMDB0001272	Nicotine glucuronide	C16H22N2O6	338.148	2	35.8758	33.8978	33.2288	37.7325	0.5946	0.521344	0.506009	0.536492	0.602938	0.599853	0.411735	0.353347	0.316625	0.322647	0.323907	0.325499	101.947	127.662	127.796	146.201	137.475	110.061	0.375626	0.41428	0.398404	0.386819	0.398257	0.442409
9706	7.707	/	357.203	HMDB0002752	Prostaglandin A2	C20H30O4	334.214	2	9.72436	9.52662	7.79029	11.0227	219.599	98.986	124.339	152.01	128.886	131.394	0.762045	0.68398	0.728735	0.76166	0.751111	0.782547	0.625929	0.663222	1.62839	0.58241	1.45835	4.82959	0.583607	0.522443	0.524503	1.2864	0.55227	0.52852
9717	3.227	/	358.164	HMDB0037247	4',5,7-Trihydroxy-6-prenylflavanone	C20H20O5	340.131	3	58.7849	54.0428	63.8679	57.4943	0.64432	0.669497	0.636712	0.636382	0.659932	0.682731	0.250765	0.314169	0.269745	0.32956	0.312109	0.343388	0.561935	0.651834	0.638945	0.533185	0.536125	0.448757	237.966	296.923	315.528	299.884	269.147	315.198
9926	3.983	/	364.211	HMDB0036690	3-Epinobilin	C20H26O5	346.178	3	85.6266	86.382	77.9079	87.9736	0.980961	1.69073	1.11434	1.66098	1.3454	1.32075	0.514434	0.30967	0.379377	0.72022	1.14706	0.636996	4.06732	7.89308	5.88101	6.13389	2.63371	2.54827	300.889	389.108	296.669	586.271	340.001	331.273
9927	4.259	/	364.211	HMDB0032702	Zeranol	C18H26O5	322.178	3	53.5366	51.0021	53.6186	55.4918	4.74352	6.15385	1.54754	2.79638	2.66585	3.3679	0.755429	0.407333	0.808641	1.80321	0.728639	4.36399	3.44782	6.32317	5.25071	4.72128	1.82945	4.43104	216.553	180.941	159.047	265.468	309.086	190.095
9964	10.522	/	365.268	HMDB0242141	Eicosanedioic acid	C20H38O4	342.277	4	123.287	117.384	115.986	113.968	561.934	447.702	432.684	510.354	403.501	541.741	3.43654	2.8336	11.0632	7.80011	8.37539	6.96792	43.9726	52.1382	57.0341	61.0023	60.1165	47.1643	121.773	134.412	130.414	107.4	106.261	124.91
9983	4.971	/	366.227	HMDB0038580	Cibaric acid	C18H28O5	324.194	2	18.0448	16.677	17.0165	15.7059	4.88163	2.30344	2.41804	4.11599	1.92661	1.5642	0.855668	0.889848	3.10779	0.583923	3.46159	5.23948	59.7259	62.2411	71.0861	71.8544	68.5483	64.8063	3.80519	3.07418	4.3667	4.48103	3.93009	3.39993
10151	4.631	/	373.091	HMDB0029289	3-Feruloyl-1,5-quinolactone	C17H18O8	350.1	4	56.62	50.2139	53.1977	41.5121	381.985	292.164	268.256	291.749	235.057	241.475	1.35336	1.04401	1.52715	1.58909	1.40266	1.5205	1.20339	1.03258	1.25905	1.17041	1.22766	1.36278	1.80664	1.57732	2.5133	1.56791	1.88008	1.51678
10195	4.457	/	374.216	HMDB0035025	8-Hydroxygeraniol 8-O-glucoside	C16H28O7	332.184	2	54.1998	57.9002	54.5576	58.4642	62.7637	25.6643	26.2191	29.3295	48.5357	26.7924	0.82162	0.807558	0.914019	0.864587	0.737	1.07709	126.406	130.837	113.865	122.534	145.332	112.933	41.8267	49.2421	58.408	44.1455	46.3952	53.9946
10259	3.074	/	376.175	HMDB0036837	Isocolumbin	C20H22O6	358.142	2	25.1293	23.945	14.6418	22.3461	0.459557	0.543398	0.468575	0.488166	0.505257	0.507213	0.225484	0.345416	0.275693	0.351468	3.10476	0.294099	0.368943	0.40525	0.401752	0.394124	0.378327	0.346855	88.0369	123.514	129.29	111.332	96.3291	107.269
10306	3.939	/	378.19	HMDB0303945	Lactol	C20H24O6	360.157	3	96.7629	97.7519	96.5725	101.463	5.32777	1.8387	3.72993	4.32909	7.9293	4.3787	0.38642	0.296402	0.548743	0.931756	0.60764	0.783099	2.8253	1.26184	1.87139	2.30808	2.65713	2.27464	465.3	500.868	461.204	426.482	434.848	401.344
10360	3.359	/	380.206	HMDB0034475	Hydroxyisonobilin	C20H26O6	362.173	2	37.483	32.3373	37.8194	31.5305	5.04405	5.51783	5.70781	5.7495	5.28581	5.62597	3.05579	5.30701	4.39815	3.3559	3.8124	4.0889	4.66306	4.59358	4.93702	4.98415	4.79058	5.10127	160.184	144.822	130.708	141.76	225.187	205.023
10520	4.446	/	386.253	HMDB0005099	Thromboxane B3	C20H32O6	368.22	2	59.8307	60.9914	64.0512	61.2831	2.45797	2.52216	2.31042	2.35388	2.33519	2.33523	85.4671	236.82	467.302	215.712	343.407	268.126	1.08611	1.09475	1.27648	1.12327	1.29265	1.21772	2.13502	2.263	2.23034	2.00188	2.42093	2.42146
10525	3.606	386.084	387.091	HMDB0302546	2-trans-O-Feruloylglucaric acid	C16H18O11	386.085	2	43.4758	38.6651	39.3338	31.0756	213.043	328.717	310.512	249.618	276.985	293.394	0.242976	0.326824	0.272732	0.301888	0.29343	0.291307	1.41182	1.34041	1.52979	1.51509	1.40373	1.26284	2.66474	1.98883	2.32792	2.30118	2.31928	2.42053
10676	2.156	/	393.136	HMDB0032197	Cellulose, microcrystalline	C14H26O11	370.148	2	1.7118	1.55278	1.16158	1.49133	32.083	45.4022	48.1187	40.4362	37.8035	46.9267	0.255439	0.427849	0.410246	0.400154	0.385169	0.390512	0.448012	0.450203	0.435091	0.416629	0.434575	0.413647	0.428293	0.460874	0.453896	0.468425	0.466224	0.544588
10711	1.885	/	394.185	HMDB0032105	1,2-Anhydridoniveusin	C20H24O7	376.152	2	57.9272	39.9711	57.2572	45.2609	1.10347	0.911502	0.874763	0.909707	1.02238	1.02539	0.401594	0.599156	0.594707	0.59894	0.559543	0.644262	0.718686	0.699378	0.681319	0.693397	0.651638	0.676039	234.453	304.547	317.77	337.805	217.429	246.878
10870	6.209	/	423.234	HMDB0260485	MG(5-iso PGF2VI/0:0/0:0)	C21H36O7	400.246	2	40.3243	38.4239	33.4998	37.3405	264.519	181.963	193.713	233.206	195.966	185.562	0.821873	1.72358	1.54193	3.1321	0.835087	2.51584	21.1788	16.6073	15.0688	14.8177	15.6885	15.3159	8.50116	7.96768	16.6862	8.9734	6.65336	8.20585
10882	1.915	/	402.15	CSID16736502	Kasugamycin	C14H25N3O9	379.159	4	35.7797	32.7934	29.6428	32.9625	0.614044	0.506471	0.486778	0.506224	0.568921	0.570597	0.223474	0.33272	0.330936	0.333291	0.311368	0.320597	97.3169	117.803	112.753	112.731	106.014	112.634	0.356017	0.390907	0.388866	0.364214	0.362942	0.417449
10973	2.923	/	406.134	HMDB0001542	N-Acetyllactosamine	C14H25NO11	383.143	4	3.64468	3.37609	3.02381	2.42938	58.2317	39.1801	22.0212	30.5911	35.097	27.2663	0.439777	0.582733	0.308265	0.532205	0.648767	0.444822	0.415105	0.416263	0.433142	0.411829	0.416056	0.418563	0.350515	0.384172	0.364631	0.378729	0.368217	0.399607
11032	3.586	/	446.157	CSID4444792	Eupachloroxin	C20H25ClO8	428.124	2	54.2187	50.4716	48.4642	49.4401	1.07393	1.25798	1.12403	1.19966	1.16882	1.20632	0.228888	0.323964	0.251908	0.288709	0.264738	0.269536	1.06137	1.07175	1.06822	1.01276	1.0787	1.05788	185.944	278.18	243.557	256.262	227.735	324.527
11043	3.844	/	409.091	CSID389045	Glucosyloxyanthraquinone	C20H18O8	386.1	4	7.38051	7.17578	8.74226	7.74779	1.62789	0.97723	0.979569	1.3553	1.10576	2.17368	62.2519	42.6529	39.3484	64.0676	34.765	65.9449	32.1189	2.71963	38.9421	42.6635	5.47273	2.61071	1.2711	1.12996	1.16422	1.3405	1.58876	2.92085
11065	14.504	/	409.328	HMDB0072854	MG(i-20:0/0:0/0:0)	C23H46O4	386.34	2	9.22547	7.31896	9.60131	6.58784	2.23275	0.748677	1.66467	1.92307	0.641899	1.10416	0.12226	0.261766	0.218166	0.134857	0.223961	0.180896	13.4353	21.2139	18.9496	31.136	26.7599	17.2507	0.374538	0.594365	0.233581	0.459778	0.182828	0.365091
11189	4.469	/	414.211	HMDB0003134	Biocytin	C16H28N4O4S	372.183	14	9.37469	10.2671	11.429	10.6207	1.24331	1.33772	1.10931	1.39133	1.34572	0.986167	0.79721	0.519291	0.688364	0.685737	0.715104	0.674652	0.619612	0.606204	0.631683	0.664963	0.680063	0.627716	37.1159	38.0394	28.1304	63.1178	94.716	32.2534
11211	2.971	/	415.12	HMDB0034249	Caryoptosidic acid	C16H24O11	392.132	2	3.66397	3.68108	3.23813	3.79466	46.2979	24.9085	25.1988	23.3406	24.142	21.556	0.392529	0.502216	0.252926	0.394548	0.579066	0.397031	0.292536	0.309843	0.300889	0.316135	0.308505	0.290303	0.36638	0.369304	0.379259	0.366133	0.343257	0.397283
11301	3.22	/	418.185	HMDB0258246	Sergliflozin A	C20H24O7	376.152	3	42.6849	40.6458	41.3227	40.3331	0.977397	1.00331	1.11751	0.974785	1.02757	1.05075	0.435481	0.494407	0.390909	0.533008	0.485429	0.495663	1.23208	0.940889	1.086	0.925445	0.773869	0.923458	188.411	215.523	234.715	221.02	213.021	232.355
11342	4.66	/	420.201	HMDB0259457	N-Acetyl-9-aminominocycline, (4R)-	C20H31NO7	397.21	3	218.824	214.795	218.983	203.21	1.17956	0.915173	1.02929	1.00133	1.27766	0.966086	2.30925	1.62665	1.74342	1.88636	1.7986	1.73583	1.47545	1.53598	1.43736	1.33616	1.49886	1.55577	1150.02	1163.98	1318.36	984.7	1079.84	937.381
11401	3.338	/	423.175	CSID4444887	Enicoflavine	C10H13NO4	211.084	2	17.2179	19.1685	20.1576	22.3001	17.4462	17.4497	8.77432	6.18167	14.8883	11.0878	2.61631	4.54376	3.76562	2.87326	3.26411	3.50084	62.7335	63.8945	52.0919	55.6852	52.7017	51.8307	4.42837	4.53611	4.09834	4.66498	4.29756	5.12133
11421	9.848	/	423.325	HMDB0060131	3beta-Hydroxy-5-cholestenal	C27H44O2	400.334	4	29.824	33.8255	28.6078	30.9106	0.838065	2.19291	4.68024	2.02837	2.24151	1.37687	79.3944	95.6292	92.6703	87.6438	76.4238	58.6978	8.04185	6.52308	28.5184	13.009	13.1935	12.7	2.17648	1.82619	2.25326	2.00172	3.22498	2.25288
11526	1.378	/	428.191	HMDB0252130	Eurycomanol	C20H26O9	410.158	2	9.97563	10.1851	9.00994	9.59816	0.787586	0.754996	0.67411	0.808769	0.77415	0.762309	0.526368	0.676731	0.603548	0.758635	0.949099	0.858299	1.10737	1.03894	1.12493	1.16886	1.02911	1.23363	38.7351	60.9771	60.2757	52.9701	47.972	55.8758
11713	4.559	434.12	435.128	HMDB0037480	Eriodictin	C21H22O10	434.121	2	69.5722	68.383	69.9412	62.7814	186.974	183.357	190.791	188.076	208.894	172.196	0.430919	0.978901	0.423351	0.504077	0.485161	0.482193	1.15301	1.1339	1.11901	1.17671	1.13983	0.985369	1.02198	1.10688	1.13603	1.06854	1.36068	1.07508
11786	4.058	/	438.175	HMDB0040565	Aloesol 7-glucoside	C19H24O9	396.142	2	14.9478	12.5939	13.0538	13.7477	0.840317	1.26545	1.03539	0.973098	1.7037	0.995893	0.250379	0.368923	0.347217	0.378485	0.849291	0.328921	52.4433	43.8234	35.5304	38.4224	38.4076	34.3635	1.98023	1.61786	4.55534	7.89843	3.40336	3.05177
11828	10.46	/	439.32	HMDB0002197	7a,12a-Dihydroxy-cholestene-3-one	C27H44O3	416.329	4	256.788	242.831	222.531	229.256	1.20503	6.66645	3.21746	4.9675	1.87309	5.13918	595.173	569.227	752.702	771.402	804.216	778.726	6.78651	5.2325	4.16741	10.2082	4.07603	5.04166	0.856796	1.31589	1.77833	0.85451	1.30441	0.719729
12021	3.259	/	448.196	HMDB0060856	O-Desmethyltramadol glucuronide	C21H31NO8	425.205	3	19.3517	17.812	20.882	19.9244	0.903221	0.622813	1.36955	0.747238	0.643572	2.21888	63.6958	127.398	42.2197	82.9328	82.3243	77.829	0.594058	0.944556	0.523625	0.446211	0.752162	0.445253	0.509485	0.531379	0.474546	0.455597	0.406637	0.423263
12094	11.375	/	451.283	HMDB0060126	25-Hydroxyvitamin D3-26,23-lactone	C27H40O4	428.293	3	28.2527	23.1842	26.4791	26.7689	6.85862	5.76544	62.2355	2.83959	6.69941	8.20795	16.4678	11.4153	9.69209	9.56128	10.0151	21.3183	115.276	101.569	98.0558	102.922	90.1779	113.693	1.20192	0.418675	0.500443	0.385834	1.23288	1.95457
12121	3.177	452.131	453.138	HMDB0037949	Catechin 7-glucoside	C21H24O11	452.132	2	3.83928	4.49312	3.70329	4.23992	0.426331	0.437632	0.487446	0.425191	0.448217	0.458328	9.13878	43.9484	12.2262	15.5513	15.0048	14.0289	0.32878	0.331358	0.315458	0.329689	0.326844	0.324914	0.443723	0.379537	0.362018	0.364959	0.367355	0.392756
12144	12.521	452.328	453.335	HMDB0035888	Tyromycic acid	C30H44O3	452.329	2	24.1466	19.7945	21.0768	16.1556	1.68536	1.09594	0.820633	0.823144	0.645882	0.80399	32.5913	44.6051	64.6034	58.2488	53.0826	54.8713	8.65886	11.5462	4.50537	5.23992	4.86739	4.53154	1.75487	1.68821	7.21308	1.6592	4.17541	1.82748
12170	2.966	/	454.206	HMDB0252347	Fluocinolone	C21H26F2O6	412.17	6	31.6886	23.9686	33.1739	31.8314	0.818371	0.675323	0.704713	0.726186	0.638205	0.780439	16.566	18.6635	12.4614	38.7599	27.7849	27.9513	0.437872	0.463776	0.450374	0.473195	0.461775	0.434529	116.127	126.48	130.684	126.171	94.5521	135.151
12236	4.747	456.164	479.153	HMDB0041398	Persicogenin 3'-glucoside	C23H26O11	478.148	3	24.7816	28.2978	25.8334	25.0732	106.431	122.558	136.414	122.938	128.552	112.962	0.573889	0.398238	0.383831	0.525625	0.406101	0.409207	1.05013	1.06122	1.09711	1.02264	1.27597	1.03219	1.28112	1.19209	1.38052	1.41261	1.13164	1.3466
12248	4.868	/	457.24	HMDB0007856	LysoPA(18:2/0:0)	C21H39O7P	434.243	16	7.09525	7.85061	7.69858	7.20628	203.893	169.57	161.012	189.125	182.425	162.709	0.758089	2.56342	4.73559	1.67115	3.8574	2.40097	2.33928	2.39053	1.10839	2.73845	3.14962	2.84038	6.52167	10.5484	12.0477	13.6558	9.6795	8.70841
12340	10.568	/	461.268	HMDB0007854	LysoPA(18:0/0:0)	C21H43O7P	438.275	8	30.8723	34.1235	31.779	26.9858	11.6973	16.0138	6.34313	43.1824	11.9575	13.9654	5.78009	12.6772	6.00523	10.4042	9.98058	9.96646	86.444	85.5226	87.82	85.0027	82.4954	78.5726	2.48656	1.76922	1.80993	2.05536	2.66947	1.72149
12412	5.955	464.11	465.117	HMDB0250883	Davallialactone	C25H20O9	464.111	2	24.2631	28.5476	32.5383	32.3236	0.376613	0.423905	0.432909	0.419044	0.417711	0.494665	1.14503	0.749089	0.921776	0.750728	0.73397	0.834288	114.014	78.7162	70.5453	84.3426	87.1258	92.6597	3.32742	4.03173	3.8315	5.94273	4.44207	5.52412
12624	8.79	/	475.268	HMDB0297002	DG(20:4-2OH/0:0/2:0)	C25H40O7	452.277	3	149.067	83.8177	122.237	130.586	0.77371	1.07505	1.16489	0.77801	0.744066	0.900661	361.176	420.167	470.909	448.491	385.2	291.062	7.18133	3.45194	3.86338	5.63231	16.5573	13.0125	5.2766	4.82438	6.06553	6.09623	6.52557	2.78241
12678	4.241	478.074	479.081	HMDB0029212	Quercetin 3-O-glucuronide	C21H18O13	478.075	2	85.059	81.3404	80.3917	81.524	346.529	338.782	358.051	382.756	353.85	366.439	1.18243	0.458159	0.344044	0.379649	0.391351	0.377349	2.56335	2.5425	2.13561	2.03261	2.05773	2.42898	1.20359	1.23464	1.157	1.12859	1.09856	1.09282
12691	4.285	478.147	479.154	HMDB0037482	Persiconin	C23H26O11	478.148	2	26.5505	27.7906	22.7012	24.0251	147.855	154.09	151.588	145.166	151.4	120.596	0.351195	0.455011	0.314229	0.350016	0.338004	0.617049	1.88186	1.75283	1.39654	1.621	1.73369	1.64178	0.980386	0.936073	0.944616	1.01035	0.811261	0.840602
12896	5.524	488.131	489.138	HMDB0039489	6''-O-Acetylglycitin	C24H24O11	488.132	2	13.5472	15.747	12.6204	12.574	0.397605	0.58533	0.760267	0.991434	0.592436	0.432338	0.51894	0.611215	0.714346	0.724439	0.738719	0.616525	42.4271	46.2585	31.8976	35.8779	32.4503	33.7371	2.2754	1.36375	1.61279	2.38358	1.26876	0.714204
12904	6.644	488.202	489.209	HMDB0302537	Limonoate a-ring-lactone	C26H32O9	488.205	6	24.341	22.9471	20.6504	19.471	1.80302	3.56565	3.34472	6.43358	2.90775	3.45278	233.349	95.4336	72.6207	111.319	79.6613	100.512	1.0653	1.11988	1.00679	1.24145	0.968442	0.963001	9.80685	2.64053	3.37841	3.55716	2.62779	2.88938
12950	7.165	/	491.263	HMDB0296907	DG(2:0/PGD2/0:0)	C25H40O8	468.272	3	27.87	22.1083	23.1348	23.4256	2.18004	2.27871	2.48651	1.50037	2.75168	2.26074	55.5823	111.754	94.3234	68.2517	67.2743	56.1623	4.49888	1.90897	2.5203	4.21957	5.24612	3.69361	1.78372	1.82197	1.94036	1.853	1.96838	1.65148
13260	3.718	506.105	507.112	HMDB0029271	Quercetin 3-O-(6''-acetyl-glucoside)	C23H22O13	506.106	2	57.9326	54.7382	57.558	57.0983	0.518666	0.460062	0.496737	0.470805	0.523325	0.532055	0.198592	0.249181	0.20172	0.222831	0.212659	0.213128	149.594	171.456	154.566	147.324	155.336	190.205	18.6819	16.4855	19.8804	6.25902	15.6355	11.2862
13637	4.095	/	528.316	HMDB0296912	DG(6 keto-PGF1alpha/2:0/0:0)	C25H42O9	486.283	2	9.36191	9.587	11.5405	15.9505	40.0565	12.0481	20.4016	15.2718	30.4751	16.7234	0.426021	0.562044	0.590791	0.643994	0.553366	0.559661	35.9645	34.8458	32.4724	34.8019	32.4861	34.0587	3.1866	11.4988	5.12751	4.49436	4.55323	2.27565
13643	4.025	/	529.133	HMDB0037352	Caryatin glucoside	C24H26O12	506.142	3	27.2592	29.6114	22.32	26.5674	5.40002	0.898225	0.929624	0.916268	0.895718	5.39162	0.226917	0.349524	0.263035	0.343049	0.307087	0.293086	83.9709	75.2806	104.133	90.8415	104.858	75.7591	3.70921	2.70057	3.12458	2.13932	5.02396	13.7606
13734	10.093	533.347	534.355	HMDB0011522	LysoPE(22:2/0:0)	C27H52NO7P	533.348	1	26.5699	25.7019	27.1664	28.8012	1.58046	1.60274	1.77363	1.76844	1.34392	1.64317	3.72016	200.977	149.14	66.4038	164.563	121.559	0.5719	0.668286	0.611096	0.620844	0.570296	0.550282	0.433783	0.415284	0.471311	0.437373	0.449553	0.431468
13890	3.657	/	544.238	HMDB0035039	Phaseolus epsilon	C25H34O12	526.205	2	40.7961	40.4297	37.1688	39.3363	225.634	211.166	113.369	175.933	141.391	150.288	0.583976	0.793024	0.705509	0.77689	0.739712	0.725379	5.54412	6.41391	5.73957	6.3363	2.96408	4.57562	9.44672	8.43161	10.0448	8.76095	10.6987	13.455
13946	6.575	/	547.216	HMDB0059794	Gluten exorphin B4	C24H27N5O9	529.181	3	23.4247	21.931	23.1587	24.0563	1.5851	1.25038	0.700222	0.686862	0.70372	0.755773	2.97991	0.98525	1.01395	1.04489	1.02685	1.0897	1.04441	2.28506	0.89259	1.70273	1.04322	3.45693	83.9364	94.4457	85.8769	62.1868	84.9521	88.7398
13996	4.937	550.095	551.102	HMDB0037368	Quercetin 3-(6''-malonyl-glucoside)	C24H22O15	550.096	2	329.553	327.632	322.911	332.094	1.07892	1.19482	1.16178	1.13842	2.63604	2.83805	1.05646	1.65237	2.21968	1.84623	1.51228	1.6952	843.306	703.233	543.158	778.901	651.674	714.829	12.707	6.22981	6.59549	7.54599	25.4023	7.65189
14039	9.685	/	553.424	HMDB0004590	19-Nor-5-androstenediol	C18H28O2	276.209	2	52.0237	46.5623	61.7612	55.5954	430.739	406.566	397.193	305.428	385.841	300.795	1.22107	1.77617	1.20785	2.00906	2.02838	6.43861	50.9759	51.9546	67.71	60.87	71.8196	59.9122	22.0138	20.5394	30.6487	16.4835	14.6589	25.8396
14056	7.259	/	555.148	HMDB0041209	Sesaminol glucoside	C26H28O12	532.158	2	27.0686	28.6559	27.1453	28.7609	109.302	65.4268	72.0779	83.2431	60.2469	61.133	2.03729	2.5853	2.64207	2.2913	2.36818	2.41251	1.10118	1.15525	0.875772	0.972816	1.25194	0.894122	81.6975	77.6252	91.2706	88.483	85.0631	75.5721
14085	3.488	556.176	557.183	CSID391585	7-Dehydrologanin tetraacetate	C25H32O14	556.179	7	7.9464	6.64359	6.4764	7.64605	0.663795	0.799142	0.7932	0.766208	0.797149	0.791735	33.3708	135.71	43.1054	46.1583	23.9515	48.8745	0.465104	0.446993	0.425829	0.469241	0.428579	0.407389	0.445312	0.465823	0.481444	0.441767	0.473238	0.460074
14329	2.79	/	575.157	HMDB0301967	Cucumerin A	C29H28O11	552.163	8	2.91794	2.94353	3.08136	2.76958	28.1133	19.6052	12.9724	16.4033	38.0835	14.0411	0.140508	0.228088	0.183568	0.218294	0.221284	0.196229	0.290667	0.262011	0.30468	0.255906	0.308136	0.28126	0.199151	0.214577	0.222558	0.199745	0.212235	0.225539
14381	3.823	578.141	579.148	HMDB0013690	Procyanidin	C30H26O12	578.142	2	19.3814	20.5305	20.3751	21.2213	1.0063	0.942111	0.952267	0.89198	0.894797	1.01122	200.289	116.156	94.6756	157.206	87.0804	175.546	0.801554	0.75244	0.797468	0.972267	0.876538	0.918359	1.23567	1.09847	1.13177	1.23386	1.54448	1.61914
14520	13.088	/	591.258	HMDB0033828	Desglucocheirotoxol	C29H44O10	552.293	3	0.716457	0.773538	0.753749	0.802197	1.42227	1.31785	1.43466	1.08426	1.82119	1.77845	0.0173439	0.045354	0.0298481	0.0228913	0.0228869	0.0259799	0.82122	0.717635	0.821468	0.854049	1.09844	1.19203	3.10273	1.65904	1.84851	2.04462	2.42008	2.54275
14530	3.869	/	592.201	HMDB0040728	Neolicuroside	C26H30O13	550.169	2	28.4228	32.7016	16.7194	15.6442	234.98	213.96	195.465	178.4	160.578	198.673	0.767993	0.633303	0.418255	0.611086	0.546624	0.593184	1.33249	1.36415	1.3257	1.61628	1.45714	1.52667	2.05416	1.82608	1.88145	2.16632	2.56751	2.69163
14581	2.724	/	596.232	HMDB0041413	Marmesin rutinoside	C26H34O13	554.2	2	9.12395	8.05532	10.9827	10.5927	0.324999	0.327927	0.310781	0.316695	0.327637	0.345649	17.0442	73.7277	13.8074	30.2458	67.1843	38.9795	0.382873	0.439975	0.407926	0.421326	0.422115	0.38463	0.25572	0.284108	0.281285	0.285835	0.277049	0.316343
14843	4.027	622.115	623.122	HMDB0301685	Apigenin 7-O-diglucuronide	C27H26O17	622.117	3	30.9215	31.7141	32.76	29.0055	196.208	168.131	187.022	196.272	204.257	198.019	0.272302	0.41943	0.326201	0.411661	0.368506	0.351705	0.965767	1.06674	0.992525	1.01334	0.999965	0.900671	0.661415	0.745684	0.748694	0.704335	0.692836	0.718787
14864	12.017	/	623.284	HMDB0002577	Cholic acid glucuronide	C30H48O11	584.32	2	0.922266	0.814816	0.522119	0.514535	7.39355	7.48282	7.05122	7.81209	8.13083	10.2684	0.271843	0.293964	0.284894	0.297495	0.288886	0.274737	0.734434	0.658022	0.654415	0.735564	0.37773	0.539017	0.143961	0.219957	0.403606	0.147832	0.171494	0.127886
14883	4.557	624.203	625.211	HMDB0253112	Hesperidin methylchalcone	C29H36O15	624.205	3	104.353	109.805	100.967	98.5615	278.32	275.444	291.261	283.517	286.981	271.574	0.403588	0.916815	0.396501	0.472107	0.454391	0.45161	1.07988	1.06198	1.04804	1.10208	1.03835	0.922874	0.95716	1.03136	1.06398	1.00077	0.920149	1.0069
15293	8.193	/	691.127	HMDB0039929	2''-O-Acetylrutin	C29H32O17	652.164	1	32.8497	32.2781	30.0807	32.0638	0.531111	0.499182	0.480499	0.49541	0.470292	0.496775	1.09417	1.19151	1.029	1.11445	1.00965	1.07226	119.394	114.426	120.354	118.393	104.751	107.036	3.53849	4.73093	3.83981	2.88387	3.44689	3.82529
15302	4.627	/	692.288	HMDB0304700	Linalool (8-hydroxydihydro-)	C32H42O14	650.257	4	38.1516	39.9443	35.8187	36.1134	90.0132	168.807	126.577	110.381	115.006	114.022	1.47658	1.13906	0.802271	1.73377	1.53036	1.65893	65.7319	59.6439	62.3875	74.1404	66.5155	64.7449	1.55109	1.5208	1.5612	0.995748	1.54934	2.6334
15363	4.052	/	708.247	HMDB0039337	Tetramethylquercetin 3-rutinoside	C31H38O16	666.216	4	550.254	600.858	512.466	524.859	1998.15	2318.09	2337.6	2622.39	2111.22	2209.6	0.519296	0.765164	0.720143	0.784995	0.674523	0.682197	1.76184	1.94605	1.81065	1.84862	1.82423	1.64309	1.37111	1.36035	1.42202	1.28491	1.26393	1.54933
15423	3.01	/	730.268	HMDB0041149	Glucoliquiritin apioside	C32H40O18	712.221	18	4.76806	5.84996	5.30846	5.92706	0.345283	0.299284	0.259958	0.288407	0.293226	0.341645	3.4003	22.9945	12.7828	26.8617	32.4846	25.3903	0.196702	0.205613	0.210574	0.216498	0.209192	0.202695	0.227302	0.240051	0.256355	0.241165	0.23184	0.28712
15516	4.045	/	759.294	HMDB0253113	Hetastarch	C29H52O21	736.3	6	16.3444	16.7996	16.5378	17.3958	285.404	188.64	255.296	295.755	194.171	234.109	1.60405	0.347767	0.270467	0.341325	0.305543	0.310059	0.800757	0.884479	0.822943	0.840199	0.787872	0.746783	0.548406	0.618277	0.646307	0.583993	0.574459	0.704173
15591	4.557	/	788.294	HMDB0040342	Leonoside A	C35H46O19	770.263	5	92.5842	85.7458	98.1357	78.213	398.33	248.525	360.932	301.968	373.518	324.906	0.337708	0.767158	0.331778	0.395042	0.357574	0.377891	0.903605	0.888629	0.876959	0.922178	0.868857	0.772227	0.800917	0.863005	0.890302	0.837407	0.769947	0.842533
15639	12.248	/	808.465	HMDB0267751	PA(i-16:0/PGE2)	C39H69O11P	744.458	11	0.229905	0.206978	0.542517	0.240879	0.205824	0.122911	0.174673	0.177096	0.178592	0.222021	0.144104	0.175389	0.186763	0.200827	0.203528	0.249546	0.154309	0.160022	0.173564	0.209433	0.174695	0.233997	7.02122	10.0583	5.17989	8.77809	7.10613	7.66238
HMDB: HMDB ID
CSID: ChemSpider ID

## Sheet: analysis 1
		Table S1: Metabolomic profiling and characterization of identified bioactive compounds from Acorus calamus and Lippia javanica
No	RT [min]	Molecular Weight	m/z	HMDB_ID	Compound_name	Formula	Monoisotopic_Mass	Delta(ppm)	Lippia_javanica_001	Lippia_javanica_002	Lippia_javanica_003	Lippia_javanica_004	Lippia_javanica_005	Lippia_javanica_006	Acorus_calamus_001	Acorus_calamus_002	Acorus_calamus_003	Acorus_calamus_004	Acorus_calamus_005	Acorus_calamus_006	AVE(Group a)	AVE(Group b)	FC(Group a/Group b)	Log2(FC)	T-Test	FDR Log10(p value)	VIP
80	10.135	82.0424	83.0496	HMDB0031597	2,4-Pentadienal	C5H6O	82.0419	6	18439.4	17112.6	16460	15561.7	14378	14958.2	89.3053	76.5207	80.9235	67.8132	146.669	70.1043	16151.6	88.556	182.389	7.51088	1.40941e-06	5.85096	1.94312
96	2.75	82.0537	83.0609	CSID3289	Fomepizole	C4H6N2	82.0531	7	10.4436	0.884258	1.69009	2.05069	11.1767	4.68897	0.639341	1.09691	2.29259	1.91284	0.841799	3.09591	5.15572	1.64657	3.13119	1.64671	0.0169449	1.77096	0.56103
145	1.227	85.0896	86.0969	HMDB0034301	Piperidine	C5H11N	85.0891	6	16.599	16.5874	16.4229	26.2084	18.5971	16.0028	7.15722	7.96255	6.76044	7.21328	11.6875	8.51645	18.4029	8.21625	2.23982	1.16338	6.35585e-05	4.19683	0.731301
186	5.787	90.0322	91.0395	HMDB0000700	Hydroxypropionic acid	C3H6O3	90.0317	5	8.12866	9.56581	7.29231	6.80687	7.27568	8.77978	0.812409	0.675584	0.746219	0.61957	0.679578	0.739254	7.97485	0.712102	11.199	3.4853	7.57167e-06	5.12081	1.31777
220	2.893	94.0535	95.0608	HMDB0033112	Methylpyrazine	C5H6N2	94.0531	4	50.0685	13.8954	60.5647	14.5932	17.4097	20.5825	39.812	11.7723	8.7966	32.2544	6.44054	92.6418	29.519	31.9529	0.923827	-0.114306	0.101899	0.991831	0.117815
253	1.032	97.0895	98.0968	CSID67029750	1,3-Hexadien-3-amine	C6H11N	97.0891	4	2042.6	1756.09	1565.9	1833.32	1470.22	1364.88	30.7489	15.8093	7.90015	12.495	10.6236	12.1147	1672.17	14.9486	111.861	6.80557	9.37933e-06	5.02783	1.85689
286	1.024	100.053	101.06	HMDB0250981	Valerolactone	C5H8O2	100.052	3	38.4848	46.5629	43.7009	44.0517	39.9678	52.2364	17.6222	32.6664	28.796	25.3558	24.7213	29.4992	44.1674	26.4435	1.67026	0.740071	4.57657e-05	4.33946	0.5709
305	3.178	102.032	103.039	HMDB0000060	Acetoacetic acid	C4H6O3	102.032	3	17.2486	19.1081	25.6635	28.9852	19.7957	23.6945	6.61366	8.88153	6.53799	9.6507	7.17969	7.27441	22.4159	7.68966	2.91507	1.54353	9.13653e-05	4.03922	0.858079
375	0.974	105.043	106.05	HMDB0000187	Serine	C3H7NO3	105.043	3	14.4418	12.3295	14.6423	29.2945	14.2978	14.0316	84.8913	101.695	60.2014	113.268	136.317	185.799	16.5062	113.695	0.14518	-2.78409	0.000597927	3.22335	1.14447
482	1.024	110.037	111.044	HMDB0033002	5-Methyl-2-furancarboxaldehyde	C6H6O2	110.037	2	77.7976	82.7518	72.0169	87.8968	93.4101	72.7413	30.6162	78.0192	187.889	103.145	196.024	83.4801	81.1024	113.196	0.71648	-0.481002	0.0368804	1.4332	0.153522
508	1.242	111.032	112.04	HMDB0004230	Pyrrole-2-carboxylic acid	C5H5NO2	111.032	2	87.2411	56.3208	74.8479	55.4096	83.4138	58.7748	94.7422	127.882	179.452	245.987	249.395	177.255	69.3347	179.119	0.387087	-1.36927	0.00132141	2.87896	0.751177
509	0.974	111.043	112.051	HMDB0000630	Cytosine	C4H5N3O	111.043	1	52.3474	151.234	162.243	49.7814	157.692	186.819	64.4548	111.463	170.834	221.835	137.078	196.533	126.686	150.366	0.842517	-0.247222	0.0613637	1.21209	0.193791
539	6.178	112.053	113.06	HMDB0301801	Parasorbic acid	C6H8O2	112.052	2	30.1815	35.2273	39.4399	39.8472	42.6787	45.0791	344.516	297.244	339.881	284.435	168.391	154.599	38.7423	264.844	0.146283	-2.77316	0.000298567	3.52496	1.14657
641	2.487	117.058	118.065	HMDB0000738	Indole	C8H7N	117.058	2	278.1	182.852	196.243	204.439	247.908	230.305	106.658	117.413	92.4402	99.8674	133.011	107.461	223.308	109.475	2.0398	1.02843	7.83761e-05	4.10582	0.693231
662	2.502	118.042	119.049	CSID66739022	1(2H)-Pentalenone	C8H6O	118.042	2	5338.33	3398.12	2615.45	2985.81	4217.43	2499.46	124.282	127.667	103.037	159.212	162.887	147.829	3509.1	137.486	25.5234	4.67375	0.000182204	3.73944	1.5168
673	2.503	/	157.028	HMDB0032469	Phthalide	C8H6O2	134.037	14	220.497	137.365	91.4273	118.251	138.27	101.134	0.617616	0.382769	0.347576	0.400592	0.428638	0.398829	134.491	0.429337	313.252	8.29118	0.00023224	3.63406	2.02987
763	3.709	121.089	122.097	HMDB0060677	2,6-Dimethylaniline	C8H11N	121.089	1	38.4574	38.4765	38.6429	34.676	44.2659	50.3807	19.7116	44.7282	26.2199	30.2345	23.7655	29.8562	40.8166	29.086	1.40331	0.48883	0.00331883	2.47902	0.421922
856	6.097	125.06	126.068	HMDB0002894	5-Methylcytosine	C5H7N3O	125.059	11	0.557437	0.531316	0.546941	0.5829	0.544085	0.567566	237.349	171.125	179.486	212.736	182.872	209.473	0.555041	198.84	0.00279139	-8.4848	4.81067e-06	5.31779	2.0596
881	3.795	126.068	127.075	HMDB0033629	xi-4-Hydroxy-4-methyl-2-cyclohexen-1-one	C7H10O2	126.068	0	163.875	130.159	134.362	130.798	111.855	152.987	0.549335	0.363927	0.325413	0.403074	0.587492	0.46166	137.339	0.448484	306.23	8.25847	6.01936e-06	5.22045	2.03483
906	3.78	/	128.071	HMDB0000549	gamma-Butyrolactone	C4H6O2	86.0368	0	2533.41	2180.85	2164.45	2015.68	1636.38	2227.48	15.3579	10.5227	10.546	12.8147	14.8898	11.2242	2126.37	12.5592	169.308	7.40351	6.81974e-06	5.16623	1.92508
958	0.853	129.025	130.032	HMDB0251849	Epigoitrin	C5H7NOS	129.025	1	16.159	16.4308	17.8035	21.577	20.1756	24.5346	4.69822	6.73786	6.2906	10.6943	9.33833	4.69539	19.4467	7.07579	2.74835	1.45857	1.22599e-05	4.91151	0.828555
962	0.987	129.043	130.05	HMDB0000267	Pyroglutamic acid	C5H7NO3	129.043	1	221.261	157.614	163.004	163.075	198.63	164.71	528.101	319.034	135.669	437.413	866.826	949.849	178.049	539.482	0.330037	-1.5993	0.00607224	2.21665	0.687304
1022	3.251	131.037	132.044	HMDB0253466	Indol-2-one	C8H5NO	131.037	0	568.436	693.126	650.77	621.41	645.454	628.072	16.2205	10.8203	10.2002	11.0739	4.8796	12.2353	634.545	10.905	58.1885	5.86266	3.15797e-07	6.50059	1.71891
1028	0.97	131.058	132.065	HMDB0245903	3-Hydroxyproline	C5H9NO3	131.058	1	23.4345	24.6651	24.6482	26.396	22.8815	26.4597	49.4716	64.3912	98.6211	84.6282	92.6501	103.196	24.7475	82.1597	0.301212	-1.73115	0.00028892	3.53922	0.897888
1029	0.855	/	154.05	HMDB0001149	5-Aminolevulinic acid	C5H9NO3	131.058	15	24.3671	26.6925	23.1418	31.7246	22.8124	23.6429	75.7736	104.279	110.039	73.7742	174.184	93.8692	25.3969	105.32	0.241141	-2.05205	0.000109426	3.96088	0.977698
1063	5.407	132.042	133.05	HMDB0033958	2-Deoxy-ribono-1,4-lactone	C5H8O4	132.042	0	86.5185	137.191	150.815	133.226	150.833	149.147	5.14618	6.23304	3.57768	7.13192	6.28046	4.73461	134.622	5.51732	24.3999	4.6088	2.26691e-05	4.64457	1.51514
1111	4.301	133.053	134.06	HMDB0059805	5-Hydroxyindole	C8H7NO	133.053	1	93.8912	133.477	128.987	105.639	133.945	127.39	15.8225	22.4912	20.2966	88.2586	83.1081	21.8991	120.555	41.9794	2.87177	1.52194	0.000322805	3.49106	0.865138
1112	4.479	133.053	134.06	HMDB0061918	1,3-Dihydro-(2H)-indol-2-one	C8H7NO	133.053	0	29.7658	26.8405	26.9968	27.3627	40.6635	171.896	28.4446	58.1009	92.4379	88.2586	83.1081	74.5899	53.9208	70.8233	0.761342	-0.393383	0.063913	1.19441	0.389447
1187	0.845	135.036	136.044	HMDB0000742	Homocysteine	C4H9NO2S	135.035	7	97.765	86.8178	97.5354	101.836	81.4922	92.3277	6.70851	20.8859	14.1088	27.7107	24.286	21.3466	92.9623	19.1744	4.84825	2.27746	3.09438e-08	7.50943	1.05632
1280	0.81	137.047	138.055	HMDB0000875	Trigonelline	C7H7NO2	137.048	2	54.8252	54.6274	54.8329	70.3664	60.361	64.7629	111.363	215.082	231.982	165.333	210.125	215.687	59.9626	191.595	0.312965	-1.67593	0.000208132	3.68166	0.884
1283	2.644	/	138.066	CSID67028654	1,3,4-Oxadiazepine	C4H4N2O	96.0324	1	0.50516	0.53671	0.552834	0.524228	0.620163	0.554299	0.782257	0.346449	0.304746	0.330063	0.335092	0.314476	0.548899	0.40218	1.36481	0.448698	0.0130154	1.88554	0.410548
1336	2.804	/	139.123	HMDB0029729	5-Ethyl-2-methylpyridine	C8H11N	121.089	2	2.9737	4.45545	0.959966	1.00345	5.92585	7.33461	1.27776	2.96934	0.545322	0.544284	1.36765	1.69778	3.7755	1.40036	2.6961	1.43087	0.01161	1.93517	0.584377
1415	0.897	142.012	143.019	HMDB0037762	Methyl 2-thiofuroate	C6H6O2S	142.009	19	77.53	125.282	118.367	88.8583	110.555	108.668	1.23538	8.88909	4.87017	4.51858	1.62734	6.8967	104.877	4.67288	22.4437	4.48824	1.48077e-05	4.82951	1.51163
1457	1.229	143.094	144.102	CSID133327	2-Aminocyclohexanecarboxylic acid	C7H13NO2	143.095	2	680.887	538.709	517.411	635.172	579.012	510.818	16.0685	11.0303	9.52654	14.4012	14.7138	11.9243	577.002	12.9441	44.5764	5.47821	4.02228e-06	5.39553	1.65654
1580	2.503	146.037	147.044	HMDB0001218	Coumarin	C9H6O2	146.037	2	15096.6	10307.4	7542.94	9415.37	12244.7	7149.01	243.868	173.641	115.154	312.694	317.097	247.915	10292.7	235.061	43.7871	5.45244	0.000132112	3.87906	1.64696
1641	1.686	147.032	148.039	HMDB0061933	1H-Indole-2,3-dione	C8H5NO2	147.032	1	112.208	137.033	125.947	119.764	122.944	129.933	22.9738	12.2366	10.777	14.5053	40.8261	36.4165	124.638	22.9559	5.42946	2.44081	4.20735e-08	7.37599	1.10591
1652	0.981	147.053	148.06	HMDB0000148	Glutamic acid	C5H9NO4	147.053	2	156.494	83.9957	100.197	104.417	90.083	110.325	53.2885	77.8313	33.2136	153.413	150.273	419.324	107.585	147.891	0.727465	-0.45905	0.0622107	1.20613	0.00431154
1676	11.148	148.016	149.023	HMDB0256501	Phthalic anhydride	C8H4O3	148.016	1	7815.53	6956.64	7785.84	7324.84	8797.75	8045.06	5443.33	13370.2	11611.5	10404.7	9437.03	9775.85	7787.61	10007.1	0.778207	-0.361773	0.0111098	1.95429	0.273502
1742	4.936	/	150.031	CSID71227	3-Amino-2-cyclohexenone	C6H9NO	111.068	6	1.32776	1.29114	2.7285	1.23019	1.22361	1.31027	18.0254	14.907	16.275	15.4855	23.0557	20.8276	1.51858	18.096	0.0839179	-3.57488	1.88537e-05	4.7246	1.33575
1830	2.26	151.049	152.056	HMDB0000132	Guanine	C5H5N5O	151.049	1	25.885	13.51	12.4588	12.4493	15.8285	11.5219	1.85684	10.9492	10.9548	18.5072	39.2775	17.516	15.2756	16.5103	0.925217	-0.112136	0.0967012	1.01457	0.147223
1861	1.891	152.033	153.041	HMDB0000292	Xanthine	C5H4N4O2	152.033	1	28.5025	29.5049	30.5973	33.6904	25.8111	31.0192	7.51763	4.26377	4.48109	12.2383	11.5225	10.4942	29.8542	8.41959	3.54581	1.82611	4.1579e-07	6.38113	0.941945
1900	3.933	/	153.138	CSID63917	Parvoline	C9H13N	135.105	2	1.70645	1.8087	1.80355	1.72269	1.65683	1.75353	0.251571	0.354715	1.50017	0.570878	0.30596	0.365223	1.74196	0.558085	3.12132	1.64215	4.53012e-05	4.34389	0.907058
1998	0.92	/	156.042	HMDB0245805	3-Amino-2,2-dimethylpropanoic acid	C5H11NO2	117.079	1	1.47448	1.36112	1.53813	1.54463	1.34189	1.20792	0.812563	1.30728	1.32033	1.43638	1.61175	1.67453	1.41136	1.36047	1.03741	0.0529794	0.0847425	1.0719	0.0815935
2012	3.184	155.073	156.081	HMDB0033123	4-Phenylpyridine	C11H9N	155.073	1	107.72	107.661	118.572	114.319	94.9766	114.832	83.5919	49.0114	38.4508	65.8197	60.3123	73.4932	109.68	61.7799	1.77534	0.828092	3.26655e-05	4.48591	0.609637
2016	4.046	/	156.102	HMDB0031561	4-Methyl-2-pentenoic acid	C6H10O2	114.068	1	1214.62	721.585	848.72	891.715	588.866	789.617	4.9749	5.34378	6.88008	9.37937	5.5653	17.536	842.521	8.27991	101.755	6.66895	6.85233e-05	4.16416	1.83396
2050	3.015	/	157.133	CSID642931	5-Isothiocyanatoindane	C6H13NO	115.1	1	0.526066	0.340471	0.295733	0.328097	0.333579	0.324449	39.1007	47.7466	33.6672	47.6016	28.906	29.4292	0.358066	37.7419	0.00948723	-6.7198	4.54252e-05	4.3427	1.83052
2066	0.99	157.074	158.081	HMDB0094701	N-Acetylproline	C7H11NO3	157.074	1	75.581	70.8364	67.2051	60.7737	78.2521	69.8787	63.7178	67.7201	131.813	155.636	94.686	96.3646	70.4212	101.656	0.692738	-0.529618	0.0128001	1.89279	0.360965
2262	3.471	161.047	162.055	HMDB0240311	2,8-Quinolinediol	C9H7NO2	161.048	1	165.194	119.018	117.526	106.086	113.998	118.725	11.1123	10.0098	12.1428	15.2806	48.0038	17.5222	123.425	19.0119	6.49196	2.69865	1.47966e-06	5.82984	1.16992
2282	3.195	/	200.091	CSID207959	Norcamphoric acid	C7H10O4	158.058	2	233.116	250.971	223.603	172.803	178.552	218.815	3.27173	0.908942	0.824657	2.86058	10.9627	7.30057	212.976	4.35486	48.9054	5.61192	7.33745e-06	5.13445	1.72056
2305	4.771	162.031	163.039	HMDB0002149	3 Hydroxycoumarin	C9H6O3	162.032	2	9471.46	8695.79	10709.7	10213.8	9685.76	9923.21	169.913	296.863	594.694	339.892	249.601	300.659	9783.29	325.27	30.0774	4.91061	2.62696e-07	6.58055	1.57377
2421	1.311	/	164.118	HMDB0041571	Propylpyrazine	C7H10N2	122.084	1	0.388679	0.335041	0.314109	0.361775	0.383257	0.362606	0.735989	0.265029	0.269879	0.287452	1.26471	0.641322	0.357578	0.577396	0.619294	-0.691304	0.0304029	1.51709	0.265333
2512	2.076	165.065	166.072	HMDB0000897	7-Methylguanine	C6H7N5O	165.065	1	110.458	99.1287	86.0133	98.2068	93.3382	93.366	0.91097	5.10322	1.87928	7.27035	19.9113	7.89967	96.7519	7.16247	13.5082	3.75576	7.31834e-09	8.13559	1.40813
2549	1.005	166.063	167.07	HMDB0032573	Ethylparaben	C9H10O3	166.063	2	58.7591	67.8416	30.7195	50.9644	61.8422	64.292	147.042	158.793	375.761	373.671	260.346	255.601	55.7365	261.869	0.212841	-2.23215	0.00078582	3.10468	1.00498
2637	5.003	/	169.013	HMDB0000208	Oxoglutaric acid	C5H6O5	146.022	13	2.52919	2.45314	1.93194	2.10068	2.38967	2.39216	2.09776	2.30097	2.0036	2.67987	2.44102	2.49589	2.29946	2.33652	0.984141	-0.0230628	0.0931913	1.03062	0.0295671
2645	2.849	168.042	169.049	HMDB0240257	Quinolacetic acid	C8H8O4	168.042	1	69.6096	75.4306	75.7895	78.3746	78.6616	71.7458	85.1346	75.9457	52.6234	71.8573	45.5632	52.5947	74.9353	63.9532	1.17172	0.22863	0.02097	1.6784	0.256068
2830	2.954	172.063	173.071	CSID11248873	4-Phenyl-3(2H)-pyridazinone	C10H8N2O	172.064	1	0.502312	1.11045	3.66941	2.17392	1.81859	1.83093	3.3322	1.00201	2.00201	2.03843	2.25444	2.8305	1.85094	2.24326	0.825109	-0.277344	0.059974	1.22204	0.241433
2861	0.787	/	173.14	CSID4476579	4-Guanidino-1-butanol	C5H13N3O	131.106	1	1.94226	2.05083	2.03298	2.02428	2.15573	2.13363	142.773	3.33359	153.882	115.959	171.732	143.488	2.05662	121.861	0.0168767	-5.88882	0.00100645	2.99721	1.51576
2908	4.626	174.031	175.039	HMDB0030577	1-Oxo-1H-2-benzopyran-3-carboxaldehyde	C10H6O3	174.032	1	1642.64	1143.47	1161.48	1631.63	1258.2	1227.39	4.85866	7.21753	4.07404	23.3922	20.4489	33.7825	1344.14	15.629	86.0028	6.42631	1.55876e-05	4.80722	1.82532
2981	2.672	/	176.118	HMDB0255591	Nicotyrine	C10H10N2	158.084	1	0.618645	0.724447	1.18519	3.05992	3.56464	1.60336	2.78876	0.541536	0.542262	0.536137	1.92474	1.45837	1.7927	1.29864	1.38045	0.465138	0.05599	1.25189	0.244306
3006	1.243	176.032	177.039	HMDB0000044	Ascorbic acid	C6H8O6	176.032	1	3.76593	4.70599	4.23964	3.4544	4.46166	5.82492	0.478565	4.20901	0.870671	0.858639	0.615834	0.661491	4.40876	1.28237	3.43798	1.78156	0.00026065	3.58394	0.966048
3112	2.75	/	178.134	CSID10910	Anatabine	C10H12N2	160.1	1	0.431145	0.483726	0.442919	0.460383	0.476645	0.475758	0.236567	0.390196	0.306486	0.321859	0.378558	0.310736	0.461763	0.324067	1.4249	0.51086	7.06897e-05	4.15064	0.470151
3178	1.278	179.044	180.051	HMDB0259923	Xanthopterin	C6H5N5O2	179.044	1	3.68446	3.81531	3.73713	4.59846	3.54046	3.41167	0.413225	1.33799	0.226729	1.58205	0.466866	0.864241	3.79792	0.815185	4.65896	2.22001	9.69378e-07	6.01351	1.05293
3199	1.725	179.08	180.088	HMDB0011690	7-Aminomethyl-7-carbaguanine	C7H9N5O	179.081	2	176.081	179.249	130.03	160.646	140.15	169.417	0.205444	0.305341	0.281865	0.466989	2.43232	0.758117	159.262	0.74168	214.732	7.74639	4.59484e-06	5.33773	2.01923
3269	1.288	181.074	182.081	HMDB0000158	Tyrosine	C9H11NO3	181.074	1	451.194	317.266	262.209	329.368	303.149	311.773	450.468	201.354	199.854	268.058	290.472	304.095	329.16	285.717	1.15205	0.204203	0.0459164	1.33803	0.205551
3286	2.644	/	182.129	CSID34452308	4-(1H-Pyrazol-1-yl)-1-butanol	C7H12N2O	140.095	1	0.604266	0.48819	0.813083	1.14488	0.616698	5.2752	0.206809	0.315129	0.277196	0.300225	0.304799	0.286047	1.49039	0.281701	5.29067	2.40345	0.0235395	1.6282	0.819153
3301	2.501	182.058	183.065	HMDB0000755	Hydroxyphenyllactic acid	C9H10O4	182.058	1	415.928	294.09	209.276	254.803	329.325	208.707	12.1824	13.9674	10.5004	12.3387	14.733	12.6081	285.355	12.7217	22.4306	4.48739	0.000120884	3.91763	1.48719
3337	0.988	183.056	184.064	HMDB0250194	Choline sulfate	C5H13NO4S	183.057	1	3.1782	3.96959	10.6497	3.31595	3.10327	4.61274	0.710911	77.9462	0.967587	1.33839	1.33381	1.362	4.80491	13.9431	0.344607	-1.53698	0.0621219	1.20676	0.35534
3461	4.624	/	187.086	HMDB0245493	5-Fluoromethylornithine	C6H13FN2O2	164.096	5	177.605	177.833	174.568	156.367	163.93	176.858	5.69797	2.30162	2.15321	2.20986	4.94929	4.8381	171.194	3.69167	46.3729	5.53521	8.43381e-08	7.07398	1.67438
3488	8.255	186.141	187.148	CSID30992614	1,4-Octadien-1-ylbenzene	C14H18	186.141	1	147.91	158.812	137.118	155.517	340.135	274.886	1100.66	1301.84	1199.65	1364.2	1158.88	1358.89	202.396	1247.35	0.162261	-2.62362	1.56901e-08	7.80437	1.14613
3652	3.17	190.074	191.081	CSID32887546	Amino(1H-indol-2-yl)acetic acid	C10H10N2O2	190.074	1	4.38549	1.76744	3.2259	13.6293	2.50717	3.02079	2.22445	1.41073	5.99524	1.778	16.6864	3.60205	4.75601	5.28282	0.900279	-0.151556	0.100189	0.99918	0.0266064
3708	3.196	191.094	192.102	HMDB0001896	5-Methoxytryptophol	C11H13NO2	191.095	1	48.764	24.6034	37.5822	42.1582	42.0851	39.7109	77.4355	9.46343	157.662	119.063	159.975	135.057	39.1506	109.776	0.356641	-1.48746	0.00493783	2.30646	0.506931
3710	2.32	/	192.113	CSID23948557	5-Allyl-6-methyl-4(1H)-pyrimidinone	C8H10N2O	150.079	2	2.64024	2.03825	1.42127	1.47484	2.00219	1.61089	0.52768	0.471473	0.415885	0.479577	0.502034	1.0597	1.86461	0.576059	3.23685	1.69459	4.52419e-05	4.34446	0.892253
3741	4.667	192.075	193.082	HMDB0030580	Shinanolone	C11H12O3	192.079	19	1.22062	0.947034	0.894979	0.937584	1.227	0.99972	47.4702	88.2209	119.24	15.0286	24.4353	20.3532	1.03782	52.4581	0.0197839	-5.65953	0.00513533	2.28943	1.58946
3761	4.23	192.126	193.134	HMDB0015189	Tocainide	C11H16N2O	192.126	0	0.683927	0.757251	0.742268	0.767392	0.762082	0.778976	0.363566	0.40062	0.315623	0.314177	0.309714	0.313952	0.74865	0.336275	2.2263	1.15465	8.89481e-09	8.05086	0.756204
3809	2.096	/	194.129	CSID34236082	6-Amino-2,4,5-trimethyl-3-pyridinol	C8H12N2O	152.095	1	0.528193	0.449289	0.42331	0.461126	0.516221	0.495813	0.176678	0.293322	0.306703	0.285177	0.294845	0.285082	0.478992	0.273635	1.75048	0.807751	7.542e-06	5.12251	0.606008
3817	2.866	/	232.119	HMDB0000325	3-Hydroxysuberic acid	C8H14O5	190.084	11	32.463	30.2557	24.8045	24.2086	24.0644	26.0601	0.44658	0.611213	0.462897	0.728246	1.64753	1.86065	26.976	0.959519	28.1141	4.81322	4.40394e-06	5.35616	1.56851
3874	8.59	194.167	195.174	HMDB0038731	4,7-Megastigmadien-9-ol	C13H22O	194.167	1	0.810856	0.614055	1.34176	1.3524	1.23148	1.33274	39.2885	72.9993	66.3842	53.901	71.8758	65.2905	1.11388	61.6232	0.0180757	-5.78981	3.46382e-05	4.46045	1.70041
3907	2.769	/	196.144	HMDB0001329	2'-Hydroxynicotine	C10H14N2O	178.111	1	0.526885	0.653737	2.24496	0.609508	0.557344	0.641826	0.270612	0.439287	0.353543	0.420424	0.426184	0.377929	0.872377	0.38133	2.28772	1.19391	0.015164	1.81919	0.576987
3919	4.405	196.052	197.059	HMDB0259922	Xanthone	C13H8O2	196.052	2	0.833645	0.995084	1.0289	1.13794	1.19399	1.01127	0.82222	2.64888	0.594813	0.712836	0.689914	0.772868	1.03347	1.04026	0.993479	-0.00943888	0.112564	0.948602	0.144551
3993	3.081	198.053	199.06	HMDB0002085	Syringic acid	C9H10O5	198.053	1	81.3089	67.3158	78.1616	73.0424	72.9963	76.3985	119.157	446.561	160.211	242.238	198.65	180.374	74.8706	224.532	0.333452	-1.58445	0.00425998	2.37059	0.793522
4200	10.71	/	203.147	CSID9151298	3,6,8-Dodecatrien-1-ol	C12H20O	180.151	12	3.10226	10.4037	3.18586	3.7798	1.48512	5.44731	18.5762	22.412	26.6567	24.5951	27.1323	23.7372	4.56734	23.8516	0.19149	-2.38466	9.42175e-07	6.02587	1.0909
4291	6.947	/	205.158	HMDB0031102	3,6-Dodecadien-1-ol	C12H22O	182.167	11	44.9328	53.9204	55.2389	51.6393	51.2895	43.9774	383.926	688.818	778.951	837.669	737.395	775.182	50.1664	700.324	0.0716331	-3.80323	6.54345e-05	4.18419	1.3662
4302	3.336	205.074	206.081	HMDB0059765	3-Indolehydracrylic acid	C11H11NO3	205.074	1	306.181	553.646	496.012	376.691	438.969	466.931	6.53634	7.38592	18.8423	9.65162	10.5543	12.2197	439.738	10.865	40.4728	5.33888	2.95161e-05	4.52994	1.63469
4371	3.343	/	208.096	CSID4512230	4,8-Dimethyl-7-hydroxycoumarin	C11H10O3	190.063	1	280.595	459.576	432.945	333.796	405.384	397.484	9.20645	7.53538	12.4631	12.8153	10.2047	4.82663	384.963	9.50859	40.4859	5.33935	1.66748e-05	4.77794	1.63527
4456	4.434	209.081	210.088	HMDB0245545	2',3'-Didehydro-2',3'-dideoxycytidine	C9H11N3O3	209.08	5	1.73025	1.77543	1.62638	1.65697	1.64382	1.64385	936.519	588.99	642.139	762.555	715.316	741.393	1.67945	731.152	0.00229699	-8.76604	1.28051e-05	4.89262	2.09253
4558	5.774	/	212.201	CSID465753	2-Methylenecyclododecanone	C13H22O	194.167	1	0.696916	0.725646	0.646984	0.603492	0.652943	0.672853	1.07881	0.782375	1.05272	0.853003	0.950653	0.860978	0.666472	0.929756	0.716825	-0.480307	0.000457208	3.33989	0.454911
4579	1.727	212.068	213.075	HMDB0000913	Vanillactic acid	C10H12O5	212.068	1	199.688	237.28	208.27	226.892	196.702	226.299	0.608534	2.18892	0.695724	0.719349	0.716421	1.23973	215.855	1.02811	209.953	7.71392	6.6834e-07	6.175	1.97931
4580	3.717	/	213.076	HMDB0061681	6-(2-Hydroxyethoxy)-6-oxohexanoic acid	C8H14O5	190.084	10	131.298	188.852	187.854	160.645	180.534	191.214	1.41355	13.0997	3.56386	11.3746	3.85659	6.92862	173.399	6.70616	25.8568	4.69247	4.64554e-06	5.33296	1.55267
4582	4.976	212.083	213.091	HMDB0245547	2',3'-Dideoxyuridine	C9H12N2O4	212.08	17	15.5221	17.4731	15.3934	12.9805	16.0261	15.0548	6.30713	12.0589	2.58417	8.60592	30.0134	7.95808	15.4083	11.2546	1.36907	0.453197	0.0412547	1.38453	0.452992
4709	3.047	/	238.068	CSID168469	Succinyl proline	C9H13NO5	215.079	2	101.406	93.723	100.944	89.6104	94.7109	96.4016	0.332771	0.496047	0.40687	0.478152	0.425816	0.430571	96.1326	0.428371	224.414	7.81002	9.46739e-08	7.02377	1.97827
4727	4.391	215.118	238.107	HMDB0062175	N-Lactoylphenylalanine	C12H15NO4	237.1	2	245.319	223.369	257.902	265.162	213.743	253.419	6.60587	12.2075	2.5062	1.35169	4.44848	2.81762	243.152	4.98956	48.7322	5.6068	5.74898e-07	6.24041	1.70433
4796	3.774	/	218.154	CSID14582	1-Phenylcyclohexanol	C12H16O	176.12	1	32.5165	16.5539	21.7245	26.3121	12.862	20.4202	12.4323	11.4054	16.962	16.6888	17.559	17.1103	21.7315	15.3596	1.41485	0.500647	0.00972367	2.01217	0.352512
4934	4.956	221.105	222.112	HMDB0033701	Hydrocotarnine	C12H15NO3	221.105	2	115.83	102.538	109.395	112.867	100.84	115.89	0.963285	1.5035	1.56884	1.6475	6.80675	3.66098	109.56	2.69181	40.7013	5.347	4.07962e-08	7.38938	1.6638
5018	5.862	/	225.091	HMDB0000017	4-Pyridoxic acid	C8H9NO4	183.053	16	8.36426	53.0868	8.03793	7.16458	7.4772	47.1742	11.0453	7.61768	6.47198	10.5474	9.93551	9.23815	21.8842	9.14268	2.39363	1.2592	0.0285314	1.54468	0.346668
5029	3.517	224.141	225.148	HMDB0303570	Vomifoliol	C13H20O3	224.141	2	517.587	723.237	690.182	620.879	631.865	711.872	15.9973	5.24872	4.99334	4.62883	3.15794	3.82658	649.27	6.30879	102.915	6.68531	3.63498e-06	5.4395	1.85049
5060	4.113	/	226.18	HMDB0033724	Undecylenic acid	C11H20O2	184.146	2	174.023	165.62	164.991	160.024	181.375	176.37	0.221908	0.299326	0.29201	0.622659	1.96553	0.809688	170.4	0.701854	242.786	7.92354	8.83678e-08	7.05371	2.02929
5098	5.839	226.099	227.106	HMDB0246094	3'-Deoxythymidine	C10H14N2O4	226.095	16	48.4631	46.0784	42.1143	40.0216	45.52	45.6039	33.2157	19.8	26.3409	105.065	25.8885	25.0281	44.6336	39.2231	1.13794	0.186425	0.0822673	1.08477	0.294015
5108	3.942	226.12	227.127	HMDB0303749	7-Epi-12-hydroxyjasmonic acid	C12H18O4	226.121	2	5282.7	5250.63	5174.15	5037.27	4953.12	4839.55	1.84445	6.65242	5.89456	7.41082	5.89425	7.59516	5089.57	5.88195	865.287	9.75703	2.82524e-08	7.54895	2.21891
5178	3.109	/	229.07	HMDB0034326	erythro-4-Hydroxyarginine	C6H14N4O3	190.107	3	98.2271	116.992	108.87	111.474	99.4318	104.679	0.706593	2.43172	0.514009	2.20279	0.573505	1.18232	106.612	1.26849	84.0465	6.39312	3.42777e-07	6.46499	1.81208
5198	5.782	228.115	229.122	HMDB0094651	Pyroglutamylvaline	C10H16N2O4	228.111	16	37.6704	44.7777	37.8829	33.5877	35.6137	39.6932	166.516	80.7019	72.1642	78.8583	89.29	89.775	38.2043	96.2175	0.397061	-1.33257	0.000558582	3.25291	0.760237
5210	2.991	/	229.154	HMDB0254474	mescaline	C11H17NO3	211.121	2	36.879	27.9038	22.7526	41.2532	25.5494	32.87	0.679111	1.10716	0.272526	1.14439	1.41675	0.818358	31.2013	0.906381	34.4241	5.10535	4.8769e-05	4.31186	1.60231
5328	3.169	/	232.133	CSID30902651	2-Hydroxy-3-phenylcyclohexanone	C12H14O2	190.099	11	15.2171	9.36162	16.7718	15.2809	14.2405	15.5974	0.282499	1.85157	2.70057	0.932248	3.32852	2.29671	14.4116	1.89869	7.59028	2.92415	8.62799e-07	6.06409	1.19824
5468	3.905	/	237.091	CSID40514807	2-(2-Furylmethyl)-1-indanol	C14H14O2	214.099	9	1.15875	1.95454	1.44245	1.58224	1.79042	1.73909	53.8183	80.1812	24.094	73.4445	62.375	64.4404	1.61125	59.7256	0.0269775	-5.2121	0.000218372	3.6608	1.59125
5479	9.416	/	237.14	HMDB0000210	Pantothenic acid	C9H17NO5	219.111	18	0.515587	0.568277	0.525405	0.501806	0.538483	0.561029	15.4938	63.1067	74.9563	68.9286	49.7681	40.9721	0.535098	52.2043	0.0102501	-6.60822	0.000512034	3.2907	1.78529
5543	7.277	/	239.164	HMDB0002059	12-Hydroxydodecanoic acid	C12H24O3	216.173	9	4.61822	9.73086	5.73546	4.36005	11.3299	10.8617	388.764	278.728	447.556	392.198	413.559	341.613	7.77269	377.07	0.0206134	-5.60027	1.14488e-05	4.94124	1.67966
5623	4.038	241.11	242.117	HMDB0060750	3'-Amino-3'-deoxythimidine	C10H15N3O4	241.106	14	0.875807	0.936592	0.935671	0.922228	1.54985	1.06496	0.94659	2.46528	0.44166	1.88816	1.12736	1.72013	1.04752	1.43153	0.731747	-0.450582	0.0348054	1.45835	0.176478
5658	5.406	242.094	243.101	HMDB0000273	Thymidine	C10H14N2O5	242.09	14	59.9594	30.7755	32.5442	25.8514	22.356	31.5999	21.3545	44.2146	12.9978	18.6937	19.3418	19.7112	33.8477	22.7189	1.48985	0.575163	0.0200731	1.69739	0.402728
5732	4.839	/	245.092	HMDB0304788	Phenylalanyl-Glycine	C11H14N2O3	222.1	9	326.499	251.943	326.928	273.396	274.082	230.139	1.14367	12.8879	18.1535	16.245	6.81782	14.8219	280.498	11.6783	24.0187	4.58609	6.18812e-06	5.20844	1.52284
5735	3.5	/	245.102	HMDB0032705	Isopropyl beta-glucoside	C9H18O6	222.11	9	261.067	531.118	482.447	475.445	494.905	453.768	0.164557	0.259306	0.188031	0.440356	0.202915	0.224772	449.792	0.246656	1823.56	10.8325	3.51677e-05	4.45386	2.33104
5910	4.513	/	250.18	HMDB0036881	Germacrone-13-al	C15H20O2	232.146	2	9.89065	5.66872	6.02126	7.00712	7.5285	5.1832	5.32748	6.25298	10.8233	7.87191	7.84638	8.3958	6.88324	7.75297	0.88782	-0.17166	0.0525945	1.27906	0.151602
5960	6.936	250.156	251.164	HMDB0035798	Piperdial	C15H22O3	250.157	2	24.2232	24.8479	22.8464	23.7054	26.4923	26.5762	796.623	699.417	975.545	919.582	950.801	842.055	24.7819	864.004	0.0286826	-5.12368	4.51533e-06	5.34531	1.60001
5970	3.206	251.101	252.109	HMDB0003254	Muramic acid	C9H17NO7	251.101	4	39.7177	60.7974	66.8243	73.6366	38.8975	74.8139	0.205089	0.213569	0.183369	0.224031	0.228611	0.233431	59.1146	0.214683	275.357	8.10516	9.48241e-05	4.02308	2.00687
5974	2.641	251.115	252.123	CSID67029342	1-(Ribofuranosyl)indoline	C13H17NO4	251.116	2	125.966	190.748	179.745	165.886	200.139	185.166	5.83769	4.04844	5.77326	5.69832	6.55066	6.06375	174.608	5.66202	30.8385	4.94666	1.05336e-05	4.97742	1.57069
6215	9.271	/	259.166	HMDB0030916	2-Hydroxyacorenone	C15H24O2	236.178	2	0.832137	0.760267	0.81686	0.78708	0.768795	0.760539	156.762	183.839	179.322	160.529	150.657	144.169	0.787613	162.546	0.00484546	-7.68915	1.73068e-06	5.76178	1.96143
6254	3.079	/	261.06	HMDB0244292	Keto-3-deoxy-manno-octulosonic acid	C8H14O8	238.069	8	41.3533	55.9934	57.1868	60.8487	52.4925	56.2309	0.168773	0.456339	0.206355	0.77035	0.926096	0.481651	54.0176	0.501594	107.692	6.75077	4.56606e-06	5.34046	1.85652
6296	4.664	/	262.18	HMDB0032248	11-Dodecenoic acid	C12H22O2	198.162	7	410.002	352.962	369.885	336.78	334.721	411.997	3.67129	2.27955	5.48535	8.57595	4.65344	5.14513	369.391	4.96845	74.3474	6.21621	1.46233e-06	5.83495	1.77142
6348	10.834	/	263.2	HMDB0029765	9-Pentadecenoic acid	C15H28O2	240.209	8	2.50642	20.1108	5.36132	2.62243	6.65124	3.25525	154.064	211.415	443.763	346.018	318.64	298.757	6.75125	295.443	0.0228513	-5.45158	0.000252726	3.59735	1.67441
6375	5.609	/	264.195	HMDB0302980	Risbitin	C14H22O2	222.162	2	1.86361	2.51039	2.42385	1.41645	1.01412	0.592162	63.694	83.9194	46.9769	105.424	107.762	190.647	1.63676	99.7372	0.0164108	-5.92921	0.00104923	2.97913	1.70326
6386	4.972	264.089	265.097	HMDB0030327	Perlolyrine	C16H12N2O2	264.09	2	0.767125	0.721123	0.748131	0.893673	1.4664	0.672939	49.666	17.7333	25.2056	58.9859	106.671	77.8842	0.878232	56.0244	0.0156759	-5.99531	0.00184213	2.73468	1.68089
6444	7.694	/	266.174	HMDB0302701	Artemorin	C15H20O3	248.141	2	0.998113	1.23401	0.778012	0.870834	1.07011	0.985264	1.23506	1.20162	3.0999	3.14355	5.61318	1.88667	0.989392	2.69666	0.366895	-1.44656	0.00833346	2.07917	0.674736
6565	1.312	/	270.094	HMDB0033699	Linamarin	C10H17NO6	247.106	2	0.96044	0.430571	0.395945	0.456029	0.483108	0.49503	26.7959	32.6062	79.5683	50.78	36.4251	26.7269	0.536854	42.1504	0.0127366	-6.29487	0.000877276	3.05686	1.75913
6598	5.177	270.052	271.06	HMDB0002124	Apigenin	C15H10O5	270.053	2	375.907	382.013	346.698	639.915	428.7	367.95	15.6901	5.92678	8.41195	5.20125	4.38114	4.57046	423.53	7.36361	57.5167	5.84591	7.92021e-05	4.10126	1.71813
6694	7.673	/	273.146	HMDB0030917	1-Hydroxyacorenone	C15H22O3	250.157	0	1.01698	0.967352	0.943023	1.50651	1.02662	0.959553	124.091	161.274	146.788	164.408	141.838	147.543	1.07001	147.657	0.00724657	-7.10849	1.82134e-06	5.73961	1.88737
6720	2.821	273.095	274.103	CSID32720391	5-(Hydroxymethyl)cytidine	C10H15N3O6	273.096	2	35.6079	51.1168	44.2838	40.1301	39.3998	45.7521	0.202615	0.302747	1.40571	3.05027	0.291938	4.02308	42.7151	1.54606	27.6283	4.78808	2.21979e-06	5.65369	1.61613
6764	6.425	/	275.125	HMDB0036047	3alpha-Hydroxyoreadone	C14H20O4	252.136	2	0.610614	0.650587	0.569523	0.553095	0.611717	0.581587	1.16076	3.56921	1.11438	1.22416	5.93605	1.2822	0.596187	2.38113	0.25038	-1.99781	0.0116857	1.93234	0.801459
6837	6.718	/	277.14	HMDB0245544	2',3'-Dideoxyadenosine	C10H13N5O2	235.107	1	1.01893	0.832918	0.822223	0.888552	0.766662	0.854564	70.478	121.705	121.222	99.6817	105.335	75.9244	0.863974	99.0578	0.00872192	-6.84114	4.17606e-05	4.37923	1.84559
6851	3.04	/	277.191	HMDB0028801	Glutaminylleucine	C11H21N3O4	259.153	13	25.7554	42.8909	41.3477	36.354	37.6478	44.6532	0.141807	0.183711	0.167039	0.180507	0.177879	0.181863	38.1082	0.172134	221.386	7.79042	1.81853e-05	4.74028	1.97169
6902	3.196	/	279.145	HMDB0028852	Glycyl-Tryptophan	C13H15N3O3	261.111	1	0.483236	0.496046	0.552509	0.481944	0.508044	0.519505	35.935	0.829088	74.5486	41.861	77.8343	63.1917	0.506881	49.0333	0.0103375	-6.59597	0.00181467	2.7412	1.58919
7049	2.036	/	283.14	HMDB0002224	5-Methyldeoxycytidine	C10H15N3O4	241.106	2	0.669666	0.55347	0.502654	0.550498	0.606493	0.573447	158.129	3.50814	273.579	221.136	268.853	268.434	0.576038	198.94	0.00289554	-8.43195	0.00118953	2.92463	1.8817
7159	6.094	/	286.201	CSID67171193	3-Hydroxy-2-oxobutyl nonanoate	C13H24O4	244.167	3	0.624274	0.465684	0.47938	0.510897	0.476876	0.497457	1.35224	1.16375	10.89	1.32663	1.33107	1.70397	0.509095	2.96128	0.171917	-2.54022	0.0246569	1.60806	0.865534
7173	4.724	286.047	287.054	HMDB0005801	Kaempferol	C15H10O6	286.048	3	2104.83	1837.7	2202.2	2008.01	2229.14	2422.81	26.8854	26.0754	20.1887	13.8265	4.67937	5.74634	2134.11	16.2336	131.463	7.03851	1.47599e-06	5.83092	1.89875
7272	4.619	/	289.164	HMDB0001988	4-Hydroxycyclohexylcarboxylic acid	C7H12O3	144.079	3	311.094	357.082	282.128	284.852	242.045	324.674	4.5633	2.22212	3.51006	5.96664	6.00175	5.61249	300.313	4.64606	64.6381	6.01431	5.85945e-06	5.23214	1.73907
7510	5.075	/	296.128	HMDB0256794	Prodolic acid	C16H19NO3	273.136	6	1.12305	0.923411	1.22156	1.12523	1.40556	1.13003	47.6436	174.186	45.9885	78.2476	132.437	57.1922	1.15481	89.2824	0.0129343	-6.27265	0.00178943	2.74729	1.73287
7630	9.676	/	299.2	HMDB0006547	Stearidonic acid	C18H28O2	276.209	6	174.917	157.75	179.676	170.169	147.515	169.94	5.93596	5.85385	6.82179	13.2	6.00075	4.06444	166.661	6.97946	23.8788	4.57766	1.95912e-07	6.70794	1.52108
7770	4.254	302.042	303.049	HMDB0303704	Pollenin A	C15H10O7	302.043	2	1667.35	1606.58	1734.49	1606.8	1533.01	1474.31	7.49485	5.34378	4.76359	2.44799	0.842912	1.16261	1603.76	3.67595	436.283	8.76912	2.16443e-07	6.66466	2.12666
7975	3.174	/	309.117	HMDB0252093	3'-C-Ethynylcytidine	C11H13N3O5	267.086	6	105.329	167.56	151.02	140.891	135.544	141.529	0.21705	0.252846	0.194835	0.281816	0.753582	0.252496	140.312	0.325437	431.15	8.75204	3.19122e-08	7.49604	2.107
8295	3.633	/	318.133	HMDB0035814	Lactucin	C15H16O5	276.1	2	2.64469	1.14484	1.50626	1.98334	2.5341	2.08341	1.77987	2.58748	1.53533	5.56762	9.47943	2.402	1.98277	3.89196	0.509454	-0.972975	0.026005	1.58494	0.393352
8330	1.99	/	319.099	CSID10291642	2'-Deoxy-5-formylcytidine	C10H13N3O5	255.086	8	49.9883	57.7851	69.9949	59.5986	57.8534	66.9103	0.42855	4.55549	0.537322	0.736677	0.516547	0.526285	60.3551	1.21681	49.601	5.6323	2.15299e-06	5.66696	1.74431
8520	6.257	322.141	323.148	HMDB0033105	N2-Galacturonyl-lysine	C12H22N2O8	322.138	10	4.13104	5.63195	5.87902	24.4335	11.8822	5.34739	10.1118	2.80003	1.28169	1.53844	1.27012	1.55999	9.55085	3.09367	3.08722	1.62631	0.0135351	1.86854	0.791256
8620	1.031	/	325.139	HMDB0003950	7-Methylinosine	C11H15N4O5	283.104	2	0.678368	0.661815	1.85106	0.63521	0.637128	0.624966	0.264593	0.402351	0.349441	0.449739	0.48468	0.409637	0.848092	0.393407	2.15576	1.1082	0.00770085	2.11346	0.610305
8775	4.767	/	330.263	HMDB0010221	9,10-DiHODE	C18H32O4	312.23	2	1.75508	1.49799	1.68507	1.50394	1.5571	1.7977	61.9065	46.1246	92.3224	34.7667	39.1737	32.7668	1.63281	51.1768	0.0319054	-4.97006	0.000692744	3.15943	1.55351
8786	6.708	330.073	331.08	HMDB0030475	Aflatoxin G2	C17H14O7	330.074	2	988.467	506.842	438.957	449.005	619.58	469.627	4.81359	3.24506	3.57412	3.65653	2.935	3.90118	578.746	3.68758	156.945	7.29411	0.000297598	3.52637	1.90098
8863	4.25	332.052	333.06	HMDB0006555	dIMP	C10H13N4O7P	332.052	1	137.117	118.659	127.195	132.984	125.217	118.735	0.485194	0.561996	0.422811	0.470965	0.480046	0.473229	126.651	0.482373	262.558	8.03649	2.38139e-07	6.62317	2.00632
9071	2.983	/	339.068	HMDB0303826	Protocatechuic acid 4-glucoside	C13H16O9	316.079	2	0.46022	0.434608	0.453522	0.467342	0.410721	0.46053	0.272684	0.483776	0.43351	0.380061	0.362781	0.382453	0.447824	0.385878	1.16053	0.214787	0.0102744	1.98824	0.249642
9084	4.679	/	339.141	HMDB0005862	2-Methylguanosine	C11H15N5O5	297.107	1	0.873234	0.823246	0.777995	0.815031	0.749569	0.869046	38.1924	27.0139	34.5838	43.8953	63.9221	53.7078	0.81802	43.5525	0.0187824	-5.73448	0.000162425	3.78935	1.68194
9091	2.35	/	339.166	HMDB0004207	Glutamyllysine	C11H21N3O5	275.148	5	1.86536	1.44004	1.20088	1.24492	1.42375	1.13811	0.372811	0.355693	0.294896	0.338826	0.354692	0.327362	1.38551	0.340713	4.0665	2.02379	6.39812e-05	4.19395	0.994671
9094	10.138	/	339.192	HMDB0005832	6b-Hydroxymethandienone	C20H28O3	316.204	3	2310.87	1753.59	2016.1	1795.85	1800.62	2030.53	1.08641	1.28391	1.27754	1.02851	1.09261	1.10013	1951.26	1.14485	1704.38	10.735	2.65549e-06	5.57586	2.31792
9225	5.172	342.094	343.102	HMDB0302440	1-O-Caffeoyl-beta-glucose	C15H18O9	342.095	2	81.8783	98.5652	98.0721	104.255	84.6533	86.3078	0.401559	0.416156	0.380008	0.429369	0.434212	0.398787	92.2886	0.410015	225.086	7.81433	1.85847e-06	5.73084	1.9775
9274	6.526	/	344.185	HMDB0000530	6-Ketoestriol	C18H22O4	302.152	3	2.18245	0.714352	1.46751	1.33992	0.875153	2.08477	0.661421	0.577111	0.540313	0.904422	1.29564	2.40408	1.44403	1.06383	1.35738	0.440828	0.0434207	1.3623	0.31838
9395	5.313	/	348.216	HMDB0014750	Bisoprolol	C18H31NO4	325.225	5	117.191	74.4466	88.7069	74.3085	78.1233	85.201	2.70193	1.99444	1.48372	1.01786	4.52353	3.27552	86.3296	2.4995	34.5388	5.11014	2.27333e-05	4.64334	1.60704
9537	5.161	/	352.211	HMDB0252764	Glucitol-lysine	C12H26N2O7	310.174	9	2.9575	1.62739	2.21302	1.6722	1.76696	1.49067	3.06623	4.60723	7.07025	11.1283	8.55944	8.87407	1.95462	7.21759	0.270814	-1.88463	0.0013589	2.86681	0.888316
9595	8.725	352.261	353.268	HMDB0011570	MG(18:3/0:0/0:0)	C21H36O4	352.261	2	261.07	269.338	286.098	291.888	252.461	303.094	1.16039	11.3776	1.40301	3.70351	4.22201	4.65091	277.325	4.41958	62.7492	5.97153	2.79667e-07	6.55336	1.76173
9664	4.893	/	356.148	HMDB0041697	6'-Hydroxyenterolactone	C18H18O5	314.115	3	89.1619	222.843	212.6	119.678	131.166	134.297	1.15686	1.77941	1.67611	1.64846	1.71808	1.40381	151.624	1.56379	96.9596	6.59931	0.000270135	3.56842	1.8044
9667	1.84	/	356.181	HMDB0001272	Nicotine glucuronide	C16H22N2O6	338.148	2	0.5946	0.521344	0.506009	0.536492	0.602938	0.599853	0.411735	0.353347	0.316625	0.322647	0.323907	0.325499	0.560206	0.342294	1.63662	0.710724	2.39916e-06	5.61994	0.582449
9706	7.707	/	357.203	HMDB0002752	Prostaglandin A2	C20H30O4	334.214	2	219.599	98.986	124.339	152.01	128.886	131.394	0.762045	0.68398	0.728735	0.76166	0.751111	0.782547	142.536	0.745013	191.32	7.57984	0.00012127	3.91625	1.94037
9717	3.227	/	358.164	HMDB0037247	4',5,7-Trihydroxy-6-prenylflavanone	C20H20O5	340.131	3	0.64432	0.669497	0.636712	0.636382	0.659932	0.682731	0.250765	0.314169	0.269745	0.32956	0.312109	0.343388	0.654929	0.303289	2.15942	1.11064	6.01562e-09	8.22072	0.740601
9926	3.983	/	364.211	HMDB0036690	3-Epinobilin	C20H26O5	346.178	3	0.980961	1.69073	1.11434	1.66098	1.3454	1.32075	0.514434	0.30967	0.379377	0.72022	1.14706	0.636996	1.35219	0.61796	2.18816	1.12972	0.000366696	3.43569	0.69997
9927	4.259	/	364.211	HMDB0032702	Zeranol	C18H26O5	322.178	3	4.74352	6.15385	1.54754	2.79638	2.66585	3.3679	0.755429	0.407333	0.808641	1.80321	0.728639	4.36399	3.54584	1.47787	2.39928	1.2626	0.00723193	2.14075	0.730426
9964	10.522	/	365.268	HMDB0242141	Eicosanedioic acid	C20H38O4	342.277	4	561.934	447.702	432.684	510.354	403.501	541.741	3.43654	2.8336	11.0632	7.80011	8.37539	6.96792	482.986	6.74612	71.5946	6.16178	5.82063e-06	5.23503	1.7644
9983	4.971	/	366.227	HMDB0038580	Cibaric acid	C18H28O5	324.194	2	4.88163	2.30344	2.41804	4.11599	1.92661	1.5642	0.855668	0.889848	3.10779	0.583923	3.46159	5.23948	2.86832	2.35638	1.21725	0.283631	0.0718493	1.14358	0.309919
10151	4.631	/	373.091	HMDB0029289	3-Feruloyl-1,5-quinolactone	C17H18O8	350.1	4	381.985	292.164	268.256	291.749	235.057	241.475	1.35336	1.04401	1.52715	1.58909	1.40266	1.5205	285.114	1.40613	202.766	7.66367	2.14726e-05	4.66812	1.95658
10195	4.457	/	374.216	HMDB0035025	8-Hydroxygeraniol 8-O-glucoside	C16H28O7	332.184	2	62.7637	25.6643	26.2191	29.3295	48.5357	26.7924	0.82162	0.807558	0.914019	0.864587	0.737	1.07709	36.5508	0.870312	41.9973	5.39223	0.000564769	3.24813	1.62157
10259	3.074	/	376.175	HMDB0036837	Isocolumbin	C20H22O6	358.142	2	0.459557	0.543398	0.468575	0.488166	0.505257	0.507213	0.225484	0.345416	0.275693	0.351468	3.10476	0.294099	0.495361	0.766153	0.646556	-0.629152	0.0708804	1.14947	0.0946023
10306	3.939	/	378.19	HMDB0303945	Lactol	C20H24O6	360.157	3	5.32777	1.8387	3.72993	4.32909	7.9293	4.3787	0.38642	0.296402	0.548743	0.931756	0.60764	0.783099	4.58892	0.592343	7.74706	2.95365	0.000191332	3.71821	1.16412
10360	3.359	/	380.206	HMDB0034475	Hydroxyisonobilin	C20H26O6	362.173	2	5.04405	5.51783	5.70781	5.7495	5.28581	5.62597	3.05579	5.30701	4.39815	3.3559	3.8124	4.0889	5.4885	4.00302	1.37109	0.45532	0.000389629	3.40935	0.431944
10520	4.446	/	386.253	HMDB0005099	Thromboxane B3	C20H32O6	368.22	2	2.45797	2.52216	2.31042	2.35388	2.33519	2.33523	85.4671	236.82	467.302	215.712	343.407	268.126	2.38581	269.472	0.00885364	-6.81951	0.00082258	3.08482	1.81457
10525	3.606	386.084	387.091	HMDB0302546	2-trans-O-Feruloylglucaric acid	C16H18O11	386.085	2	213.043	328.717	310.512	249.618	276.985	293.394	0.242976	0.326824	0.272732	0.301888	0.29343	0.291307	278.711	0.288193	967.1	9.91752	9.37894e-06	5.02785	2.22698
10676	2.156	/	393.136	HMDB0032197	Cellulose, microcrystalline	C14H26O11	370.148	2	32.083	45.4022	48.1187	40.4362	37.8035	46.9267	0.255439	0.427849	0.410246	0.400154	0.385169	0.390512	41.7951	0.378228	110.502	6.78793	8.89758e-06	5.05073	1.84223
10711	1.885	/	394.185	HMDB0032105	1,2-Anhydridoniveusin	C20H24O7	376.152	2	1.10347	0.911502	0.874763	0.909707	1.02238	1.02539	0.401594	0.599156	0.594707	0.59894	0.559543	0.644262	0.974534	0.566367	1.72068	0.782975	6.57505e-06	5.1821	0.600894
10870	6.209	/	423.234	HMDB0260485	MG(5-iso PGF2VI/0:0/0:0)	C21H36O7	400.246	2	264.519	181.963	193.713	233.206	195.966	185.562	0.821873	1.72358	1.54193	3.1321	0.835087	2.51584	209.155	1.76174	118.721	6.89143	1.09124e-05	4.96208	1.86861
10882	1.915	/	402.15	CSID16736502	Kasugamycin	C14H25N3O9	379.159	4	0.614044	0.506471	0.486778	0.506224	0.568921	0.570597	0.223474	0.33272	0.330936	0.333291	0.311368	0.320597	0.542173	0.308731	1.75613	0.812401	3.96801e-06	5.40143	0.61564
10973	2.923	/	406.134	HMDB0001542	N-Acetyllactosamine	C14H25NO11	383.143	4	58.2317	39.1801	22.0212	30.5911	35.097	27.2663	0.439777	0.582733	0.308265	0.532205	0.648767	0.444822	35.3979	0.492762	71.8358	6.16663	0.000285547	3.54432	1.74596
11032	3.586	/	446.157	CSID4444792	Eupachloroxin	C20H25ClO8	428.124	2	1.07393	1.25798	1.12403	1.19966	1.16882	1.20632	0.228888	0.323964	0.251908	0.288709	0.264738	0.269536	1.17179	0.271291	4.31932	2.1108	7.37945e-10	9.13198	1.02642
11043	3.844	/	409.091	CSID389045	Glucosyloxyanthraquinone	C20H18O8	386.1	4	1.62789	0.97723	0.979569	1.3553	1.10576	2.17368	62.2519	42.6529	39.3484	64.0676	34.765	65.9449	1.36991	51.5051	0.0265974	-5.23257	0.00010289	3.98763	1.61184
11065	14.504	/	409.328	HMDB0072854	MG(i-20:0/0:0/0:0)	C23H46O4	386.34	2	2.23275	0.748677	1.66467	1.92307	0.641899	1.10416	0.12226	0.261766	0.218166	0.134857	0.223961	0.180896	1.38587	0.190318	7.28188	2.86431	0.001276	2.89415	1.1336
11189	4.469	/	414.211	HMDB0003134	Biocytin	C16H28N4O4S	372.183	14	1.24331	1.33772	1.10931	1.39133	1.34572	0.986167	0.79721	0.519291	0.688364	0.685737	0.715104	0.674652	1.23559	0.68006	1.81689	0.861469	1.15331e-05	4.93805	0.630882
11211	2.971	/	415.12	HMDB0034249	Caryoptosidic acid	C16H24O11	392.132	2	46.2979	24.9085	25.1988	23.3406	24.142	21.556	0.392529	0.502216	0.252926	0.394548	0.579066	0.397031	27.574	0.419719	65.6962	6.03774	0.000224092	3.64957	1.73182
11301	3.22	/	418.185	HMDB0258246	Sergliflozin A	C20H24O7	376.152	3	0.977397	1.00331	1.11751	0.974785	1.02757	1.05075	0.435481	0.494407	0.390909	0.533008	0.485429	0.495663	1.02522	0.472483	2.16986	1.1176	1.65876e-08	7.78022	0.742996
11342	4.66	/	420.201	HMDB0259457	N-Acetyl-9-aminominocycline, (4R)-	C20H31NO7	397.21	3	1.17956	0.915173	1.02929	1.00133	1.27766	0.966086	2.30925	1.62665	1.74342	1.88636	1.7986	1.73583	1.06152	1.85002	0.573788	-0.80141	1.85511e-05	4.73163	0.609641
11401	3.338	/	423.175	CSID4444887	Enicoflavine	C10H13NO4	211.084	2	17.4462	17.4497	8.77432	6.18167	14.8883	11.0878	2.61631	4.54376	3.76562	2.87326	3.26411	3.50084	12.638	3.42732	3.68743	1.88261	0.000968206	3.01403	0.903505
11421	9.848	/	423.325	HMDB0060131	3beta-Hydroxy-5-cholestenal	C27H44O2	400.334	4	0.838065	2.19291	4.68024	2.02837	2.24151	1.37687	79.3944	95.6292	92.6703	87.6438	76.4238	58.6978	2.22633	81.7432	0.0272356	-5.19836	1.33382e-05	4.8749	1.62304
11526	1.378	/	428.191	HMDB0252130	Eurycomanol	C20H26O9	410.158	2	0.787586	0.754996	0.67411	0.808769	0.77415	0.762309	0.526368	0.676731	0.603548	0.758635	0.949099	0.858299	0.76032	0.72878	1.04328	0.0611225	0.078333	1.10606	0.0934303
11713	4.559	434.12	435.128	HMDB0037480	Eriodictin	C21H22O10	434.121	2	186.974	183.357	190.791	188.076	208.894	172.196	0.430919	0.978901	0.423351	0.504077	0.485161	0.482193	188.381	0.550767	342.035	8.418	1.6535e-10	9.7816	2.05878
11786	4.058	/	438.175	HMDB0040565	Aloesol 7-glucoside	C19H24O9	396.142	2	0.840317	1.26545	1.03539	0.973098	1.7037	0.995893	0.250379	0.368923	0.347217	0.378485	0.849291	0.328921	1.13564	0.420536	2.70047	1.43321	0.000249867	3.60229	0.805775
11828	10.46	/	439.32	HMDB0002197	7a,12a-Dihydroxy-cholestene-3-one	C27H44O3	416.329	4	1.20503	6.66645	3.21746	4.9675	1.87309	5.13918	595.173	569.227	752.702	771.402	804.216	778.726	3.84479	711.908	0.00540068	-7.53264	7.78616e-06	5.10868	1.95667
12021	3.259	/	448.196	HMDB0060856	O-Desmethyltramadol glucuronide	C21H31NO8	425.205	3	0.903221	0.622813	1.36955	0.747238	0.643572	2.21888	63.6958	127.398	42.2197	82.9328	82.3243	77.829	1.08421	79.4	0.0136551	-6.19442	2.1226e-05	4.67313	1.75811
12094	11.375	/	451.283	HMDB0060126	25-Hydroxyvitamin D3-26,23-lactone	C27H40O4	428.293	3	6.85862	5.76544	62.2355	2.83959	6.69941	8.20795	16.4678	11.4153	9.69209	9.56128	10.0151	21.3183	15.4344	13.0783	1.18016	0.238976	0.0946497	1.02388	0.264086
12121	3.177	452.131	453.138	HMDB0037949	Catechin 7-glucoside	C21H24O11	452.132	2	0.426331	0.437632	0.487446	0.425191	0.448217	0.458328	9.13878	43.9484	12.2262	15.5513	15.0048	14.0289	0.447191	18.3164	0.0244148	-5.3561	0.00328453	2.48353	1.59129
12144	12.521	452.328	453.335	HMDB0035888	Tyromycic acid	C30H44O3	452.329	2	1.68536	1.09594	0.820633	0.823144	0.645882	0.80399	32.5913	44.6051	64.6034	58.2488	53.0826	54.8713	0.979159	51.3338	0.0190744	-5.71222	4.21703e-05	4.37499	1.69031
12170	2.966	/	454.206	HMDB0252347	Fluocinolone	C21H26F2O6	412.17	6	0.818371	0.675323	0.704713	0.726186	0.638205	0.780439	16.566	18.6635	12.4614	38.7599	27.7849	27.9513	0.723873	23.6978	0.030546	-5.03287	0.000492818	3.30731	1.56158
12236	4.747	456.164	479.153	HMDB0041398	Persicogenin 3'-glucoside	C23H26O11	478.148	3	106.431	122.558	136.414	122.938	128.552	112.962	0.573889	0.398238	0.383831	0.525625	0.406101	0.409207	121.643	0.449482	270.629	8.08017	1.16224e-06	5.9347	2.01262
12248	4.868	/	457.24	HMDB0007856	LysoPA(18:2/0:0)	C21H39O7P	434.243	16	203.893	169.57	161.012	189.125	182.425	162.709	0.758089	2.56342	4.73559	1.67115	3.8574	2.40097	178.122	2.66444	66.8517	6.06289	1.42103e-06	5.8474	1.75475
12340	10.568	/	461.268	HMDB0007854	LysoPA(18:0/0:0)	C21H43O7P	438.275	8	11.6973	16.0138	6.34313	43.1824	11.9575	13.9654	5.78009	12.6772	6.00523	10.4042	9.98058	9.96646	17.1933	9.13563	1.882	0.912268	0.0232797	1.63302	0.40952
12412	5.955	464.11	465.117	HMDB0250883	Davallialactone	C25H20O9	464.111	2	0.376613	0.423905	0.432909	0.419044	0.417711	0.494665	1.14503	0.749089	0.921776	0.750728	0.73397	0.834288	0.427475	0.855813	0.499495	-1.00146	0.000241037	3.61792	0.68134
12624	8.79	/	475.268	HMDB0297002	DG(20:4-2OH/0:0/2:0)	C25H40O7	452.277	3	0.77371	1.07505	1.16489	0.77801	0.744066	0.900661	361.176	420.167	470.909	448.491	385.2	291.062	0.906064	396.167	0.00228707	-8.77228	1.31073e-05	4.88249	2.09475
12678	4.241	478.074	479.081	HMDB0029212	Quercetin 3-O-glucuronide	C21H18O13	478.075	2	346.529	338.782	358.051	382.756	353.85	366.439	1.18243	0.458159	0.344044	0.379649	0.391351	0.377349	357.735	0.522163	685.101	9.42017	6.67454e-08	7.17558	2.18648
12691	4.285	478.147	479.154	HMDB0037482	Persiconin	C23H26O11	478.148	2	147.855	154.09	151.588	145.166	151.4	120.596	0.351195	0.455011	0.314229	0.350016	0.338004	0.617049	145.116	0.404251	358.974	8.48774	1.02952e-06	5.98737	2.06442
12896	5.524	488.131	489.138	HMDB0039489	6''-O-Acetylglycitin	C24H24O11	488.132	2	0.397605	0.58533	0.760267	0.991434	0.592436	0.432338	0.51894	0.611215	0.714346	0.724439	0.738719	0.616525	0.626568	0.654031	0.958011	-0.0618865	0.0916349	1.03794	0.103533
12904	6.644	488.202	489.209	HMDB0302537	Limonoate a-ring-lactone	C26H32O9	488.205	6	1.80302	3.56565	3.34472	6.43358	2.90775	3.45278	233.349	95.4336	72.6207	111.319	79.6613	100.512	3.58458	115.483	0.03104	-5.00973	0.00118173	2.92748	1.56135
12950	7.165	/	491.263	HMDB0296907	DG(2:0/PGD2/0:0)	C25H40O8	468.272	3	2.18004	2.27871	2.48651	1.50037	2.75168	2.26074	55.5823	111.754	94.3234	68.2517	67.2743	56.1623	2.24301	75.558	0.0296859	-5.07408	0.000151118	3.82068	1.58389
13260	3.718	506.105	507.112	HMDB0029271	Quercetin 3-O-(6''-acetyl-glucoside)	C23H22O13	506.106	2	0.518666	0.460062	0.496737	0.470805	0.523325	0.532055	0.198592	0.249181	0.20172	0.222831	0.212659	0.213128	0.500275	0.216352	2.31232	1.20934	8.90861e-09	8.05019	0.774173
13637	4.095	/	528.316	HMDB0296912	DG(6 keto-PGF1alpha/2:0/0:0)	C25H42O9	486.283	2	40.0565	12.0481	20.4016	15.2718	30.4751	16.7234	0.426021	0.562044	0.590791	0.643994	0.553366	0.559661	22.4961	0.555979	40.4621	5.3385	0.000863787	3.06359	1.6052
13643	4.025	/	529.133	HMDB0037352	Caryatin glucoside	C24H26O12	506.142	3	5.40002	0.898225	0.929624	0.916268	0.895718	5.39162	0.226917	0.349524	0.263035	0.343049	0.307087	0.293086	2.40525	0.297116	8.0953	3.01708	0.0113571	1.94473	1.00951
13734	10.093	533.347	534.355	HMDB0011522	LysoPE(22:2/0:0)	C27H52NO7P	533.348	1	1.58046	1.60274	1.77363	1.76844	1.34392	1.64317	3.72016	200.977	149.14	66.4038	164.563	121.559	1.61873	117.727	0.0137498	-6.18444	0.00201997	2.69465	1.5683
13890	3.657	/	544.238	HMDB0035039	Phaseolus epsilon	C25H34O12	526.205	2	225.634	211.166	113.369	175.933	141.391	150.288	0.583976	0.793024	0.705509	0.77689	0.739712	0.725379	169.63	0.720748	235.353	7.87868	7.03941e-05	4.15246	1.97982
13946	6.575	/	547.216	HMDB0059794	Gluten exorphin B4	C24H27N5O9	529.181	3	1.5851	1.25038	0.700222	0.686862	0.70372	0.755773	2.97991	0.98525	1.01395	1.04489	1.02685	1.0897	0.947011	1.35676	0.697995	-0.518711	0.0363785	1.43915	0.30384
13996	4.937	550.095	551.102	HMDB0037368	Quercetin 3-(6''-malonyl-glucoside)	C24H22O15	550.096	2	1.07892	1.19482	1.16178	1.13842	2.63604	2.83805	1.05646	1.65237	2.21968	1.84623	1.51228	1.6952	1.67467	1.6637	1.00659	0.00948137	0.111894	0.951192	0.0658751
14039	9.685	/	553.424	HMDB0004590	19-Nor-5-androstenediol	C18H28O2	276.209	2	430.739	406.566	397.193	305.428	385.841	300.795	1.22107	1.77617	1.20785	2.00906	2.02838	6.43861	371.094	2.44686	151.661	7.24471	8.57822e-06	5.0666	1.92674
14056	7.259	/	555.148	HMDB0041209	Sesaminol glucoside	C26H28O12	532.158	2	109.302	65.4268	72.0779	83.2431	60.2469	61.133	2.03729	2.5853	2.64207	2.2913	2.36818	2.41251	75.2383	2.38944	31.4878	4.97672	7.32393e-05	4.13526	1.57061
14085	3.488	556.176	557.183	CSID391585	7-Dehydrologanin tetraacetate	C25H32O14	556.179	7	0.663795	0.799142	0.7932	0.766208	0.797149	0.791735	33.3708	135.71	43.1054	46.1583	23.9515	48.8745	0.768538	55.195	0.013924	-6.16628	0.00373794	2.42737	1.70902
14329	2.79	/	575.157	HMDB0301967	Cucumerin A	C29H28O11	552.163	8	28.1133	19.6052	12.9724	16.4033	38.0835	14.0411	0.140508	0.228088	0.183568	0.218294	0.221284	0.196229	21.5365	0.197995	108.773	6.76517	0.000684602	3.16456	1.81973
14381	3.823	578.141	579.148	HMDB0013690	Procyanidin	C30H26O12	578.142	2	1.0063	0.942111	0.952267	0.89198	0.894797	1.01122	200.289	116.156	94.6756	157.206	87.0804	175.546	0.949779	138.492	0.00685799	-7.188	0.000208282	3.68135	1.88382
14520	13.088	/	591.258	HMDB0033828	Desglucocheirotoxol	C29H44O10	552.293	3	1.42227	1.31785	1.43466	1.08426	1.82119	1.77845	0.0173439	0.045354	0.0298481	0.0228913	0.0228869	0.0259799	1.47645	0.027384	53.9163	5.75265	2.38796e-05	4.62197	1.69699
14530	3.869	/	592.201	HMDB0040728	Neolicuroside	C26H30O13	550.169	2	234.98	213.96	195.465	178.4	160.578	198.673	0.767993	0.633303	0.418255	0.611086	0.546624	0.593184	197.01	0.595074	331.067	8.37098	5.70262e-06	5.24393	2.04813
14581	2.724	/	596.232	HMDB0041413	Marmesin rutinoside	C26H34O13	554.2	2	0.324999	0.327927	0.310781	0.316695	0.327637	0.345649	17.0442	73.7277	13.8074	30.2458	67.1843	38.9795	0.325615	40.1648	0.00810696	-6.94662	0.00220047	2.65748	1.81168
14843	4.027	622.115	623.122	HMDB0301685	Apigenin 7-O-diglucuronide	C27H26O17	622.117	3	196.208	168.131	187.022	196.272	204.257	198.019	0.272302	0.41943	0.326201	0.411661	0.368506	0.351705	191.652	0.358301	534.89	9.0631	3.85899e-07	6.41353	2.13107
14864	12.017	/	623.284	HMDB0002577	Cholic acid glucuronide	C30H48O11	584.32	2	7.39355	7.48282	7.05122	7.81209	8.13083	10.2684	0.271843	0.293964	0.284894	0.297495	0.288886	0.274737	8.02315	0.285303	28.1215	4.8136	9.0207e-06	5.04476	1.54967
14883	4.557	624.203	625.211	HMDB0253112	Hesperidin methylchalcone	C29H36O15	624.205	3	278.32	275.444	291.261	283.517	286.981	271.574	0.403588	0.916815	0.396501	0.472107	0.454391	0.45161	281.183	0.515835	545.102	9.09038	1.04121e-08	7.98246	2.13952
15293	8.193	/	691.127	HMDB0039929	2''-O-Acetylrutin	C29H32O17	652.164	1	0.531111	0.499182	0.480499	0.49541	0.470292	0.496775	1.09417	1.19151	1.029	1.11445	1.00965	1.07226	0.495545	1.08517	0.45665	-1.13084	6.33763e-09	8.19807	0.749237
15302	4.627	/	692.288	HMDB0304700	Linalool (8-hydroxydihydro-)	C32H42O14	650.257	4	90.0132	168.807	126.577	110.381	115.006	114.022	1.47658	1.13906	0.802271	1.73377	1.53036	1.65893	120.801	1.39016	86.897	6.44124	4.01285e-05	4.39655	1.79494
15363	4.052	/	708.247	HMDB0039337	Tetramethylquercetin 3-rutinoside	C31H38O16	666.216	4	1998.15	2318.09	2337.6	2622.39	2111.22	2209.6	0.519296	0.765164	0.720143	0.784995	0.674523	0.682197	2266.18	0.691053	3279.31	11.6792	1.56712e-06	5.8049	2.41862
15423	3.01	/	730.268	HMDB0041149	Glucoliquiritin apioside	C32H40O18	712.221	18	0.345283	0.299284	0.259958	0.288407	0.293226	0.341645	3.4003	22.9945	12.7828	26.8617	32.4846	25.3903	0.304634	20.6524	0.0147505	-6.08309	0.00112012	2.95073	1.67304
15516	4.045	/	759.294	HMDB0253113	Hetastarch	C29H52O21	736.3	6	285.404	188.64	255.296	295.755	194.171	234.109	1.60405	0.347767	0.270467	0.341325	0.305543	0.310059	242.229	0.529869	457.149	8.83652	2.09064e-05	4.67972	2.1346
15591	4.557	/	788.294	HMDB0040342	Leonoside A	C35H46O19	770.263	5	398.33	248.525	360.932	301.968	373.518	324.906	0.337708	0.767158	0.331778	0.395042	0.357574	0.377891	334.697	0.427858	782.26	9.6115	1.24607e-05	4.90446	2.19735
15639	12.248	/	808.465	HMDB0267751	PA(i-16:0/PGE2)	C39H69O11P	744.458	11	0.205824	0.122911	0.174673	0.177096	0.178592	0.222021	0.144104	0.175389	0.186763	0.200827	0.203528	0.249546	0.180186	0.193359	0.931872	-0.101797	0.063636	1.1963	0.105106
